# Supplementary material for: Efficacy of Fecal Sampling as a Gut Proxy in the Study of Chicken Gut Microbiota
Source: Front Microbiol. 2019 Sep 13;10:2126. doi: 10.3389/fmicb.2019.02126 (PMC6753641; doi:10.3389/fmicb.2019.02126)
Supplement: Supplementary file 2 [file Table_2.xlsx]

## Sheet: Table S1
Supplementary Table S2, associated with Figure 1. The UniFrac distances between two of the sampling sites.
Paired sites	Unweighted UniFrac distance			Weighted UniFrac distance
	Mean	S.E.		Mean	S.E.
Duodenum — Jejunum	0.595479	0.00441662		0.604086	0.0166103
Jejunum — Ileum	0.619454	0.00533927		0.647795	0.0192621
Duodenum — Ileum	0.640433	0.00529685		0.696471	0.0177101
Cecum — Duodenum	0.879094	0.00329372		1.10094	0.00892789
Cecum — Jejunum	0.870289	0.00348517		1.10555	0.0118371
Cecum — Ileum	0.758138	0.0100711		0.958416	0.0213617
Feces — Duodenum	0.752029	0.00409886		0.958553	0.0107707
Feces — Jejunum	0.733398	0.0042763		0.876239	0.0135906
Feces — Ileum	0.68621	0.0061388		0.942948	0.0143466
Feces — Cecum	0.670444	0.00839543		1.0813	0.0205628
