# Supplementary material for: Efficacy of Fecal Sampling as a Gut Proxy in the Study of Chicken Gut Microbiota
Source: Front Microbiol. 2019 Sep 13;10:2126. doi: 10.3389/fmicb.2019.02126 (PMC6753641; doi:10.3389/fmicb.2019.02126)
Supplement: Supplementary file 3 [file Table_3.xlsx]

## Sheet: Table S2
Supplementary Table S3, associated with Figure 1. The P-values from paired t-test between two pairs of UniFrac distances (unweighted and weighted are shown above and below the diagonal, respectively)
	Duodenum — Jejunum	Jejunum — Ileum	Duodenum — Ileum	Cecum — Duodenum	Cecum — Jejunum	Cecum — Ileum	Feces — Duodenum	Feces — Jejunum	Feces — Ileum	Feces — Cecum
Duodenum — Jejunum		0.000380727	1.36463e-11	1.88213e-107	1.16545e-106	1.46706e-34	6.6271e-64	5.58711e-54	2.15474e-23	4.43119e-12
Jejunum — Ileum	0.0545415		2.23541e-05	4.55588e-97	3.2832e-105	3.96613e-19	7.89654e-48	2.29742e-42	5.493e-11	1.12835e-06
Duodenum — Ileum	7.06759e-06	0.00858292		2.31782e-94	9.00647e-84	4.90209e-14	9.48687e-42	2.75325e-28	1.01176e-05	0.0047332
Cecum — Duodenum	5.90885e-66	2.68995e-51	1.05395e-49		0.0702193	4.21763e-24	2.65827e-84	7.43267e-65	2.6168e-70	7.75399e-61
Cecum — Jejunum	1.47196e-66	7.15503e-50	1.83151e-45	0.677888		2.4742e-23	5.11857e-51	1.75324e-89	5.15367e-70	4.8517e-58
Cecum — Ileum	7.38642e-30	1.00446e-15	7.53069e-13	1.78121e-10	4.64136e-11		0.584518	0.0225184	2.85194e-19	3.13336e-11
Feces — Duodenum	2.32055e-44	3.72153e-31	7.58036e-26	4.38031e-21	2.89245e-17	0.986937		5.14497e-05	2.42569e-18	4.63598e-12
Feces — Jejunum	2.0969e-24	9.67481e-16	1.56656e-12	1.47889e-30	2.73005e-27	0.000974158	1.39943e-09		1.9713e-11	9.32471e-08
Feces — Ileum	1.48954e-30	4.08213e-27	4.43745e-20	4.78866e-17	2.95584e-15	0.568675	0.312869	5.93569e-05		0.131428
Feces — Cecum	1.62131e-42	1.73565e-34	2.30758e-31	0.341057	0.237363	2.76803e-05	1.08121e-06	1.43409e-12	5.89479e-08
