# Supplementary material for: Efficacy of Fecal Sampling as a Gut Proxy in the Study of Chicken Gut Microbiota
Source: Front Microbiol. 2019 Sep 13;10:2126. doi: 10.3389/fmicb.2019.02126 (PMC6753641; doi:10.3389/fmicb.2019.02126)
Supplement: Supplementary file 4 [file Table_4.xlsx]

## Sheet: Exclusive in intestine
Supplementary Table S4, associated withTable 1. Taxa identified in 4 segments of the intestine but below identification in feces
Exclusive taxa in duodenal samples comparing with fecal samples	Duodenum_RelAb, %
D_0__Bacteria; D_1__Acidobacteria; D_2__Acidobacteria; D_3__Acidobacteriales; D_4__Acidobacteriaceae (Subgroup 1); D_5__Acidobacterium	2.63897e-05
D_0__Bacteria; D_1__Acidobacteria; D_2__Blastocatellia; D_3__Blastocatellales; D_4__Blastocatellaceae (Subgroup 4); D_5__RB41; D_6__uncultured bacterium	0.000146109
D_0__Bacteria; D_1__Acidobacteria; D_2__Holophagae; D_3__Holophagales; D_4__Holophagaceae	0.000142633
D_0__Bacteria; D_1__Acidobacteria; D_2__Subgroup 6; Ambiguous_taxa; Ambiguous_taxa; Ambiguous_taxa; Ambiguous_taxa	6.05032e-05
D_0__Bacteria; D_1__Acidobacteria; D_2__Subgroup 6; D_3__uncultured bacterium; D_4__uncultured bacterium; D_5__uncultured bacterium; D_6__uncultured bacterium	1.85372e-05
D_0__Bacteria; D_1__Actinobacteria; D_2__Acidimicrobiia; D_3__Acidimicrobiales; D_4__uncultured	0.000107232
D_0__Bacteria; D_1__Actinobacteria; D_2__Acidimicrobiia; D_3__Acidimicrobiales; D_4__uncultured; D_5__uncultured bacterium; D_6__uncultured bacterium	9.19134e-05
D_0__Bacteria; D_1__Actinobacteria; D_2__Actinobacteria; D_3__Bifidobacteriales; D_4__Bifidobacteriaceae; D_5__Bifidobacterium; Ambiguous_taxa	4.69866e-05
D_0__Bacteria; D_1__Actinobacteria; D_2__Actinobacteria; D_3__Corynebacteriales; D_4__Corynebacteriaceae; D_5__Corynebacterium 1; D_6__uncultured bacterium	4.18373e-05
D_0__Bacteria; D_1__Actinobacteria; D_2__Actinobacteria; D_3__Corynebacteriales; D_4__Mycobacteriaceae; D_5__Mycobacterium; Ambiguous_taxa	3.47572e-05
D_0__Bacteria; D_1__Actinobacteria; D_2__Actinobacteria; D_3__Corynebacteriales; D_4__Nocardiaceae; D_5__Rhodococcus	0.000312042
D_0__Bacteria; D_1__Actinobacteria; D_2__Actinobacteria; D_3__Corynebacteriales; D_4__Nocardiaceae; D_5__Rhodococcus; D_6__Rhodococcus erythropolis	0.000225021
D_0__Bacteria; D_1__Actinobacteria; D_2__Actinobacteria; D_3__Frankiales; D_4__Acidothermaceae; D_5__Acidothermus; Ambiguous_taxa	1.84084e-05
D_0__Bacteria; D_1__Actinobacteria; D_2__Actinobacteria; D_3__Micrococcales; D_4__Microbacteriaceae	4.84026e-05
D_0__Bacteria; D_1__Actinobacteria; D_2__Actinobacteria; D_3__Micrococcales; D_4__Microbacteriaceae; D_5__Microbacterium; Ambiguous_taxa	0.000268145
D_0__Bacteria; D_1__Actinobacteria; D_2__Actinobacteria; D_3__Micromonosporales; D_4__Micromonosporaceae; D_5__Actinoplanes; Ambiguous_taxa	5.26507e-05
D_0__Bacteria; D_1__Actinobacteria; D_2__Actinobacteria; D_3__Micromonosporales; D_4__Micromonosporaceae; D_5__Longispora; Ambiguous_taxa	2.6261e-05
D_0__Bacteria; D_1__Actinobacteria; D_2__Actinobacteria; D_3__Propionibacteriales; D_4__Nocardioidaceae	0.000168765
D_0__Bacteria; D_1__Actinobacteria; D_2__Actinobacteria; D_3__Propionibacteriales; D_4__Nocardioidaceae; D_5__Nocardioides; D_6__uncultured bacterium	7.6852e-05
D_0__Bacteria; D_1__Actinobacteria; D_2__Actinobacteria; D_3__Pseudonocardiales; D_4__Pseudonocardiaceae; D_5__Saccharomonospora; Ambiguous_taxa	2.23991e-05
D_0__Bacteria; D_1__Actinobacteria; D_2__MB-A2-108	2.04681e-05
D_0__Bacteria; D_1__Actinobacteria; D_2__MB-A2-108; D_3__uncultured bacterium; D_4__uncultured bacterium; D_5__uncultured bacterium; D_6__uncultured bacterium	4.64716e-05
D_0__Bacteria; D_1__Actinobacteria; D_2__Nitriliruptoria; D_3__Nitriliruptorales; D_4__Nitriliruptoraceae; Ambiguous_taxa; Ambiguous_taxa	5.97309e-05
D_0__Bacteria; D_1__Actinobacteria; D_2__Thermoleophilia; D_3__Gaiellales; D_4__uncultured	0.000248449
D_0__Bacteria; D_1__Actinobacteria; D_2__Thermoleophilia; D_3__Gaiellales; D_4__uncultured; Ambiguous_taxa; Ambiguous_taxa	9.95085e-05
D_0__Bacteria; D_1__Actinobacteria; D_2__Thermoleophilia; D_3__Gaiellales; D_4__uncultured; D_5__uncultured bacterium; D_6__uncultured bacterium	0.000249351
D_0__Bacteria; D_1__Actinobacteria; D_2__Thermoleophilia; D_3__Solirubrobacterales	4.5828e-05
D_0__Bacteria; D_1__Actinobacteria; D_2__Thermoleophilia; D_3__Solirubrobacterales; D_4__Gsoil-1167	0.000237379
D_0__Bacteria; D_1__Bacteroidetes; D_2__Bacteroidia; D_3__Bacteroidales; D_4__Bacteroidaceae; D_5__Bacteroides; D_6__uncultured Bacteroidales bacterium	0.000193224
D_0__Bacteria; D_1__Bacteroidetes; D_2__Bacteroidia; D_3__Bacteroidales; D_4__Bacteroidales S24-7 group; Ambiguous_taxa; Ambiguous_taxa	4.15799e-05
D_0__Bacteria; D_1__Bacteroidetes; D_2__Bacteroidia; D_3__Bacteroidales; D_4__Bacteroidales S24-7 group; D_5__uncultured bacterium; D_6__uncultured bacterium	0.00186916
D_0__Bacteria; D_1__Bacteroidetes; D_2__Bacteroidia; D_3__Bacteroidales; D_4__Porphyromonadaceae; D_5__Parabacteroides; D_6__uncultured bacterium	4.28672e-05
D_0__Bacteria; D_1__Bacteroidetes; D_2__Bacteroidia; D_3__Bacteroidales; D_4__Prevotellaceae; D_5__Prevotellaceae Ga6A1 group; D_6__uncultured bacterium	0.000144049
D_0__Bacteria; D_1__Bacteroidetes; D_2__Bacteroidia; D_3__Bacteroidales; D_4__Prevotellaceae; D_5__Prevotellaceae UCG-001	0.000102212
D_0__Bacteria; D_1__Bacteroidetes; D_2__Bacteroidia; D_3__Bacteroidales; D_4__Prevotellaceae; D_5__Prevotellaceae UCG-003; D_6__uncultured bacterium	5.71563e-05
D_0__Bacteria; D_1__Bacteroidetes; D_2__Bacteroidia; D_3__Bacteroidales; D_4__Rikenellaceae; D_5__Rikenellaceae RC9 gut group; D_6__uncultured bacterium	1.08133e-05
D_0__Bacteria; D_1__Bacteroidetes; D_2__Bacteroidia; D_3__Bacteroidia Incertae Sedis; D_4__Draconibacteriaceae; D_5__uncultured	6.41077e-05
D_0__Bacteria; D_1__Bacteroidetes; D_2__Cytophagia; D_3__Cytophagales; D_4__Cytophagaceae; D_5__Pontibacter; Ambiguous_taxa	3.30837e-05
D_0__Bacteria; D_1__Bacteroidetes; D_2__Cytophagia; D_3__Cytophagales; D_4__MWH-CFBk5; Ambiguous_taxa; Ambiguous_taxa	3.84904e-05
D_0__Bacteria; D_1__Bacteroidetes; D_2__Flavobacteriia; D_3__Flavobacteriales; D_4__Flavobacteriaceae; D_5__Chryseobacterium	1.80222e-05
D_0__Bacteria; D_1__Bacteroidetes; D_2__Flavobacteriia; D_3__Flavobacteriales; D_4__Flavobacteriaceae; D_5__Croceibacter; Ambiguous_taxa	0.000236606
D_0__Bacteria; D_1__Bacteroidetes; D_2__Flavobacteriia; D_3__Flavobacteriales; D_4__Flavobacteriaceae; D_5__Muricauda	4.63429e-06
D_0__Bacteria; D_1__Bacteroidetes; D_2__Flavobacteriia; D_3__Flavobacteriales; D_4__Flavobacteriaceae; D_5__Polaribacter 1	0.000128988
D_0__Bacteria; D_1__Bacteroidetes; D_2__Flavobacteriia; D_3__Flavobacteriales; D_4__Flavobacteriaceae; D_5__Psychroflexus; D_6__uncultured bacterium	0.000172112
D_0__Bacteria; D_1__Bacteroidetes; D_2__Flavobacteriia; D_3__Flavobacteriales; D_4__Flavobacteriaceae; D_5__Vitellibacter	1.35167e-05
D_0__Bacteria; D_1__Bacteroidetes; D_2__Sphingobacteriia; D_3__Sphingobacteriales; D_4__Chitinophagaceae	0.000396489
D_0__Bacteria; D_1__Bacteroidetes; D_2__Sphingobacteriia; D_3__Sphingobacteriales; D_4__Chitinophagaceae; D_5__uncultured; D_6__uncultured bacterium	1.73786e-05
D_0__Bacteria; D_1__Chloroflexi; D_2__JG30-KF-CM66; D_3__uncultured bacterium; D_4__uncultured bacterium; D_5__uncultured bacterium; D_6__uncultured bacterium	5.99883e-05
D_0__Bacteria; D_1__Chloroflexi; D_2__KD4-96	3.52721e-05
D_0__Bacteria; D_1__Chloroflexi; D_2__Ktedonobacteria; D_3__C0119; D_4__uncultured bacterium; D_5__uncultured bacterium; D_6__uncultured bacterium	6.64248e-05
D_0__Bacteria; D_1__Chloroflexi; D_2__Ktedonobacteria; D_3__JG30-KF-AS9; D_4__uncultured bacterium; D_5__uncultured bacterium; D_6__uncultured bacterium	0.00060735
D_0__Bacteria; D_1__Chloroflexi; D_2__Ktedonobacteria; D_3__Ktedonobacterales; D_4__FCPS473; D_5__uncultured bacterium; D_6__uncultured bacterium	7.23464e-05
D_0__Bacteria; D_1__Chloroflexi; D_2__Ktedonobacteria; D_3__Ktedonobacterales; D_4__HSB OF53-F07	0.000105173
D_0__Bacteria; D_1__Chloroflexi; D_2__Ktedonobacteria; D_3__Ktedonobacterales; D_4__HSB OF53-F07; D_5__uncultured bacterium; D_6__uncultured bacterium	8.8309e-05
D_0__Bacteria; D_1__Chloroflexi; D_2__Ktedonobacteria; D_3__Ktedonobacterales; D_4__Ktedonobacteraceae; D_5__uncultured	3.55296e-05
D_0__Bacteria; D_1__Chloroflexi; D_2__Ktedonobacteria; D_3__Ktedonobacterales; D_4__Thermosporotrichaceae; D_5__uncultured; D_6__uncultured bacterium	9.03687e-05
D_0__Bacteria; D_1__Chloroflexi; D_2__SAR202 clade; D_3__uncultured bacterium; D_4__uncultured bacterium; D_5__uncultured bacterium; D_6__uncultured bacterium	4.51843e-05
D_0__Bacteria; D_1__Chloroflexi; D_2__Thermomicrobia; D_3__AKYG1722; D_4__uncultured bacterium; D_5__uncultured bacterium; D_6__uncultured bacterium	7.8268e-05
D_0__Bacteria; D_1__Chloroflexi; D_2__Thermomicrobia; D_3__Sphaerobacterales; D_4__Sphaerobacteraceae; D_5__Nitrolancea; D_6__uncultured bacterium	0.000195413
D_0__Bacteria; D_1__Chloroflexi; D_2__TK10; D_3__uncultured bacterium; D_4__uncultured bacterium; D_5__uncultured bacterium; D_6__uncultured bacterium	3.44997e-05
D_0__Bacteria; D_1__Cyanobacteria; D_2__Chloroplast; D_3__uncultured bacterium; D_4__uncultured bacterium; D_5__uncultured bacterium; D_6__uncultured bacterium	7.26039e-05
D_0__Bacteria; D_1__Cyanobacteria; D_2__Melainabacteria; D_3__Obscuribacterales; D_4__uncultured bacterium; D_5__uncultured bacterium; D_6__uncultured bacterium	3.78467e-05
D_0__Bacteria; D_1__Deinococcus-Thermus; D_2__Deinococci; D_3__Deinococcales; D_4__Deinococcaceae; D_5__Deinococcus; Ambiguous_taxa	2.61323e-05
D_0__Bacteria; D_1__Deinococcus-Thermus; D_2__Deinococci; D_3__Deinococcales; D_4__Trueperaceae; D_5__Truepera; D_6__uncultured bacterium	4.50556e-05
D_0__Bacteria; D_1__Firmicutes; D_2__Bacilli; D_3__Bacillales	6.10182e-05
D_0__Bacteria; D_1__Firmicutes; D_2__Bacilli; D_3__Bacillales; D_4__Bacillaceae; D_5__Bacillus	0.000302387
D_0__Bacteria; D_1__Firmicutes; D_2__Bacilli; D_3__Bacillales; D_4__Bacillaceae; D_5__Bacillus; D_6__Bacillus cereus	3.55296e-05
D_0__Bacteria; D_1__Firmicutes; D_2__Bacilli; D_3__Lactobacillales; D_4__Carnobacteriaceae; D_5__Atopostipes; D_6__uncultured bacterium	7.87829e-05
D_0__Bacteria; D_1__Firmicutes; D_2__Bacilli; D_3__Lactobacillales; D_4__Streptococcaceae; D_5__Lactococcus	0.000385676
D_0__Bacteria; D_1__Firmicutes; D_2__Bacilli; D_3__Lactobacillales; D_4__Streptococcaceae; D_5__Lactococcus; Ambiguous_taxa	5.21358e-05
D_0__Bacteria; D_1__Firmicutes; D_2__Clostridia; D_3__Clostridiales; D_4__Clostridiaceae 3; D_5__Clostridiisalibacter; D_6__uncultured bacterium	2.63897e-05
D_0__Bacteria; D_1__Firmicutes; D_2__Clostridia; D_3__Clostridiales; D_4__Family XVIII; D_5__Symbiobacterium	0.00110888
D_0__Bacteria; D_1__Firmicutes; D_2__Clostridia; D_3__Clostridiales; D_4__Family XVIII; D_5__uncultured; D_6__uncultured bacterium	4.42832e-05
D_0__Bacteria; D_1__Firmicutes; D_2__Clostridia; D_3__Clostridiales; D_4__Lachnospiraceae	4.89175e-05
D_0__Bacteria; D_1__Firmicutes; D_2__Clostridia; D_3__Clostridiales; D_4__Lachnospiraceae; D_5__[Eubacterium] rectale group; D_6__uncultured bacterium	3.12815e-05
D_0__Bacteria; D_1__Firmicutes; D_2__Clostridia; D_3__Clostridiales; D_4__Lachnospiraceae; D_5__Blautia; D_6__uncultured bacterium	7.41487e-05
D_0__Bacteria; D_1__Firmicutes; D_2__Clostridia; D_3__Clostridiales; D_4__Lachnospiraceae; D_5__Lachnospiraceae NK4A136 group; D_6__uncultured bacterium	0.000113025
D_0__Bacteria; D_1__Firmicutes; D_2__Clostridia; D_3__Clostridiales; D_4__Lachnospiraceae; D_5__Roseburia; D_6__uncultured bacterium	0.000130146
D_0__Bacteria; D_1__Firmicutes; D_2__Clostridia; D_3__Clostridiales; D_4__Lachnospiraceae; D_5__Tyzzerella 4; Ambiguous_taxa	4.82739e-05
D_0__Bacteria; D_1__Firmicutes; D_2__Clostridia; D_3__Clostridiales; D_4__Lachnospiraceae; D_5__uncultured; D_6__uncultured bacterium	2.88356e-05
D_0__Bacteria; D_1__Firmicutes; D_2__Clostridia; D_3__Clostridiales; D_4__Peptococcaceae; D_5__Dehalobacterium; D_6__uncultured bacterium	1.73786e-05
D_0__Bacteria; D_1__Firmicutes; D_2__Clostridia; D_3__Clostridiales; D_4__Peptococcaceae; D_5__Desulfitibacter; D_6__uncultured bacterium	3.1024e-05
D_0__Bacteria; D_1__Firmicutes; D_2__Clostridia; D_3__Clostridiales; D_4__Peptococcaceae; D_5__Thermincola; D_6__uncultured bacterium	1.05559e-05
D_0__Bacteria; D_1__Firmicutes; D_2__Clostridia; D_3__Clostridiales; D_4__Ruminococcaceae; D_5__[Eubacterium] coprostanoligenes group; D_6__uncultured bacterium	3.16677e-05
D_0__Bacteria; D_1__Firmicutes; D_2__Clostridia; D_3__Clostridiales; D_4__Ruminococcaceae; D_5__Ruminiclostridium 5; D_6__uncultured bacterium	0.000215623
D_0__Bacteria; D_1__Firmicutes; D_2__Clostridia; D_3__Clostridiales; D_4__Ruminococcaceae; D_5__Ruminococcaceae UCG-005; D_6__uncultured bacterium	5.5354e-05
D_0__Bacteria; D_1__Firmicutes; D_2__Clostridia; D_3__Clostridiales; D_4__Syntrophomonadaceae; D_5__Dethiobacter; D_6__uncultured bacterium	9.73201e-05
D_0__Bacteria; D_1__Firmicutes; D_2__Erysipelotrichia; D_3__Erysipelotrichales; D_4__Erysipelotrichaceae; D_5__Allobaculum; D_6__uncultured bacterium	2.80632e-05
D_0__Bacteria; D_1__Firmicutes; D_2__Erysipelotrichia; D_3__Erysipelotrichales; D_4__Erysipelotrichaceae; D_5__Faecalitalea; Ambiguous_taxa	9.42306e-05
D_0__Bacteria; D_1__Firmicutes; D_2__Erysipelotrichia; D_3__Erysipelotrichales; D_4__Erysipelotrichaceae; D_5__uncultured; D_6__uncultured bacterium	0.000127314
D_0__Bacteria; D_1__Firmicutes; D_2__Negativicutes; D_3__Selenomonadales; D_4__Veillonellaceae; D_5__Allisonella; D_6__uncultured bacterium	3.54008e-05
D_0__Bacteria; D_1__Firmicutes; D_2__Negativicutes; D_3__Selenomonadales; D_4__Veillonellaceae; D_5__Quinella; D_6__uncultured bacterium	6.88707e-05
D_0__Bacteria; D_1__Fusobacteria; D_2__Fusobacteriia; D_3__Fusobacteriales; D_4__Fusobacteriaceae; D_5__Cetobacterium; D_6__uncultured bacterium	0.000266987
D_0__Bacteria; D_1__Gemmatimonadetes; D_2__BD2-11 terrestrial group; D_3__uncultured bacterium; D_4__uncultured bacterium; D_5__uncultured bacterium; D_6__uncultured bacterium	5.45816e-05
D_0__Bacteria; D_1__Gemmatimonadetes; D_2__Gemmatimonadetes; D_3__Gemmatimonadales; D_4__Gemmatimonadaceae; D_5__Gemmatimonas	0.00021897
D_0__Bacteria; D_1__Gemmatimonadetes; D_2__Gemmatimonadetes; D_3__Gemmatimonadales; D_4__Gemmatimonadaceae; D_5__Gemmatimonas; D_6__uncultured bacterium	0.000352978
D_0__Bacteria; D_1__Gemmatimonadetes; D_2__Gemmatimonadetes; D_3__Gemmatimonadales; D_4__Gemmatimonadaceae; D_5__Gemmatirosa; D_6__uncultured bacterium	4.40258e-05
D_0__Bacteria; D_1__Gemmatimonadetes; D_2__Gemmatimonadetes; D_3__Gemmatimonadales; D_4__Gemmatimonadaceae; D_5__uncultured	0.000171597
D_0__Bacteria; D_1__Gemmatimonadetes; D_2__Gemmatimonadetes; D_3__Gemmatimonadales; D_4__Gemmatimonadaceae; D_5__uncultured; D_6__uncultured bacterium	0.000408719
D_0__Bacteria; D_1__Gemmatimonadetes; D_2__S0134 terrestrial group; D_3__uncultured bacterium; D_4__uncultured bacterium; D_5__uncultured bacterium; D_6__uncultured bacterium	0.000399064
D_0__Bacteria; D_1__Latescibacteria; D_2__uncultured bacterium; D_3__uncultured bacterium; D_4__uncultured bacterium; D_5__uncultured bacterium; D_6__uncultured bacterium	0.000109678
D_0__Bacteria; D_1__Nitrospirae; D_2__Nitrospira; D_3__Nitrospirales; D_4__0319-6A21; D_5__uncultured bacterium; D_6__uncultured bacterium	6.47513e-05
D_0__Bacteria; D_1__Parcubacteria; D_2__Candidatus Adlerbacteria; D_3__uncultured bacterium; D_4__uncultured bacterium; D_5__uncultured bacterium; D_6__uncultured bacterium	4.47981e-05
D_0__Bacteria; D_1__Parcubacteria; D_2__groundwater metagenome; D_3__groundwater metagenome; D_4__groundwater metagenome; D_5__groundwater metagenome; D_6__groundwater metagenome	5.88297e-05
D_0__Bacteria; D_1__Planctomycetes; D_2__Phycisphaerae; D_3__Phycisphaerales; D_4__Phycisphaeraceae; D_5__AKYG587; D_6__uncultured bacterium	9.74488e-05
D_0__Bacteria; D_1__Planctomycetes; D_2__Phycisphaerae; D_3__Phycisphaerales; D_4__Phycisphaeraceae; D_5__SM1A02; D_6__uncultured bacterium	4.18373e-05
D_0__Bacteria; D_1__Planctomycetes; D_2__Phycisphaerae; D_3__Tepidisphaerales; D_4__Tepidisphaeraceae; D_5__uncultured bacterium; D_6__uncultured bacterium	9.01112e-05
D_0__Bacteria; D_1__Planctomycetes; D_2__Planctomycetacia; D_3__Planctomycetales; D_4__Planctomycetaceae	3.72031e-05
D_0__Bacteria; D_1__Planctomycetes; D_2__Planctomycetacia; D_3__Planctomycetales; D_4__Planctomycetaceae; D_5__Planctomyces; D_6__uncultured bacterium	4.99474e-05
D_0__Bacteria; D_1__Planctomycetes; D_2__Planctomycetacia; D_3__Planctomycetales; D_4__Planctomycetaceae; D_5__Singulisphaera	3.56583e-05
D_0__Bacteria; D_1__Planctomycetes; D_2__Planctomycetacia; D_3__Planctomycetales; D_4__Planctomycetaceae; D_5__Singulisphaera; D_6__uncultured bacterium	0.000111352
D_0__Bacteria; D_1__Planctomycetes; D_2__Planctomycetacia; D_3__Planctomycetales; D_4__Planctomycetaceae; D_5__uncultured	4.95612e-05
D_0__Bacteria; D_1__Planctomycetes; D_2__Planctomycetacia; D_3__Planctomycetales; D_4__Planctomycetaceae; D_5__uncultured; D_6__uncultured bacterium	0.000237636
D_0__Bacteria; D_1__Proteobacteria; D_2__Alphaproteobacteria	3.5787e-05
D_0__Bacteria; D_1__Proteobacteria; D_2__Alphaproteobacteria; D_3__Caulobacterales; D_4__Caulobacteraceae; D_5__Brevundimonas; Ambiguous_taxa	5.13634e-05
D_0__Bacteria; D_1__Proteobacteria; D_2__Alphaproteobacteria; D_3__Caulobacterales; D_4__Caulobacteraceae; D_5__Phenylobacterium	2.57461e-05
D_0__Bacteria; D_1__Proteobacteria; D_2__Alphaproteobacteria; D_3__Caulobacterales; D_4__Caulobacteraceae; D_5__uncultured	9.88649e-05
D_0__Bacteria; D_1__Proteobacteria; D_2__Alphaproteobacteria; D_3__Caulobacterales; D_4__Caulobacteraceae; D_5__uncultured; Ambiguous_taxa	9.93798e-05
D_0__Bacteria; D_1__Proteobacteria; D_2__Alphaproteobacteria; D_3__Caulobacterales; D_4__Hyphomonadaceae	4.50556e-06
D_0__Bacteria; D_1__Proteobacteria; D_2__Alphaproteobacteria; D_3__Caulobacterales; D_4__Hyphomonadaceae; D_5__Oceanicaulis; D_6__uncultured organism	1.1457e-05
D_0__Bacteria; D_1__Proteobacteria; D_2__Alphaproteobacteria; D_3__Rhizobiales	0.000218455
D_0__Bacteria; D_1__Proteobacteria; D_2__Alphaproteobacteria; D_3__Rhizobiales; D_4__1174-901-12; Ambiguous_taxa; Ambiguous_taxa	0.000127958
D_0__Bacteria; D_1__Proteobacteria; D_2__Alphaproteobacteria; D_3__Rhizobiales; D_4__Bradyrhizobiaceae	0.000105044
D_0__Bacteria; D_1__Proteobacteria; D_2__Alphaproteobacteria; D_3__Rhizobiales; D_4__Bradyrhizobiaceae; D_5__Bosea; D_6__uncultured bacterium	5.26507e-05
D_0__Bacteria; D_1__Proteobacteria; D_2__Alphaproteobacteria; D_3__Rhizobiales; D_4__Brucellaceae	0.000253985
D_0__Bacteria; D_1__Proteobacteria; D_2__Alphaproteobacteria; D_3__Rhizobiales; D_4__Brucellaceae; D_5__Ochrobactrum	0.00140355
D_0__Bacteria; D_1__Proteobacteria; D_2__Alphaproteobacteria; D_3__Rhizobiales; D_4__Brucellaceae; D_5__Ochrobactrum; Ambiguous_taxa	6.0117e-05
D_0__Bacteria; D_1__Proteobacteria; D_2__Alphaproteobacteria; D_3__Rhizobiales; D_4__Brucellaceae; D_5__Ochrobactrum; D_6__uncultured bacterium	2.40726e-05
D_0__Bacteria; D_1__Proteobacteria; D_2__Alphaproteobacteria; D_3__Rhizobiales; D_4__Methylobacteriaceae; D_5__Methylobacterium; Ambiguous_taxa	0.000320925
D_0__Bacteria; D_1__Proteobacteria; D_2__Alphaproteobacteria; D_3__Rhizobiales; D_4__Phyllobacteriaceae; D_5__Mesorhizobium	0.000135038
D_0__Bacteria; D_1__Proteobacteria; D_2__Alphaproteobacteria; D_3__Rhizobiales; D_4__Phyllobacteriaceae; D_5__Phyllobacterium	0.000170954
D_0__Bacteria; D_1__Proteobacteria; D_2__Alphaproteobacteria; D_3__Rhizobiales; D_4__Rhizobiales Incertae Sedis; D_5__Rhizomicrobium	4.20948e-05
D_0__Bacteria; D_1__Proteobacteria; D_2__Alphaproteobacteria; D_3__Rhizobiales; D_4__Xanthobacteraceae; D_5__Pseudolabrys; D_6__uncultured bacterium	4.75015e-05
D_0__Bacteria; D_1__Proteobacteria; D_2__Alphaproteobacteria; D_3__Rhizobiales; D_4__Xanthobacteraceae; D_5__Variibacter	6.16618e-05
D_0__Bacteria; D_1__Proteobacteria; D_2__Alphaproteobacteria; D_3__Rhizobiales; D_4__Xanthobacteraceae; D_5__Variibacter; D_6__uncultured bacterium	3.15389e-05
D_0__Bacteria; D_1__Proteobacteria; D_2__Alphaproteobacteria; D_3__Rhodobacterales; D_4__Rhodobacteraceae	5.03335e-05
D_0__Bacteria; D_1__Proteobacteria; D_2__Alphaproteobacteria; D_3__Rhodobacterales; D_4__Rhodobacteraceae; D_5__Loktanella; Ambiguous_taxa	0.000331223
D_0__Bacteria; D_1__Proteobacteria; D_2__Alphaproteobacteria; D_3__Rhodobacterales; D_4__Rhodobacteraceae; D_5__Planktomarina	1.85372e-05
D_0__Bacteria; D_1__Proteobacteria; D_2__Alphaproteobacteria; D_3__Rhodobacterales; D_4__Rhodobacteraceae; D_5__Sulfitobacter	7.67233e-05
D_0__Bacteria; D_1__Proteobacteria; D_2__Alphaproteobacteria; D_3__Rhodobacterales; D_4__Rhodobacteraceae; D_5__Sulfitobacter; D_6__uncultured marine bacterium	0.000412967
D_0__Bacteria; D_1__Proteobacteria; D_2__Alphaproteobacteria; D_3__Rhodobacterales; D_4__Rhodobacteraceae; D_5__uncultured	0.00135437
D_0__Bacteria; D_1__Proteobacteria; D_2__Alphaproteobacteria; D_3__Rhodospirillales; D_4__Acetobacteraceae; D_5__Acidisphaera	3.30837e-05
D_0__Bacteria; D_1__Proteobacteria; D_2__Alphaproteobacteria; D_3__Rhodospirillales; D_4__Acetobacteraceae; D_5__Endobacter; D_6__uncultured bacterium	8.72791e-05
D_0__Bacteria; D_1__Proteobacteria; D_2__Alphaproteobacteria; D_3__Rhodospirillales; D_4__I-10; D_5__uncultured bacterium; D_6__uncultured bacterium	4.68578e-05
D_0__Bacteria; D_1__Proteobacteria; D_2__Alphaproteobacteria; D_3__Rhodospirillales; D_4__JG37-AG-20; Ambiguous_taxa; Ambiguous_taxa	1.27443e-05
D_0__Bacteria; D_1__Proteobacteria; D_2__Alphaproteobacteria; D_3__Rhodospirillales; D_4__Rhodospirillaceae; D_5__Dongia; Ambiguous_taxa	1.15857e-05
D_0__Bacteria; D_1__Proteobacteria; D_2__Alphaproteobacteria; D_3__Rhodospirillales; D_4__Rhodospirillaceae; D_5__uncultured; Ambiguous_taxa	3.82329e-05
D_0__Bacteria; D_1__Proteobacteria; D_2__Alphaproteobacteria; D_3__Rickettsiales; D_4__TK34; D_5__uncultured bacterium; D_6__uncultured bacterium	7.77531e-05
D_0__Bacteria; D_1__Proteobacteria; D_2__Alphaproteobacteria; D_3__Sphingomonadales; D_4__Sphingomonadaceae; D_5__Novosphingobium; Ambiguous_taxa	0.000127958
D_0__Bacteria; D_1__Proteobacteria; D_2__Alphaproteobacteria; D_3__Sphingomonadales; D_4__Sphingomonadaceae; D_5__Sphingomonas	3.99064e-05
D_0__Bacteria; D_1__Proteobacteria; D_2__Alphaproteobacteria; D_3__Sphingomonadales; D_4__Sphingomonadaceae; D_5__Sphingomonas; Ambiguous_taxa	6.3979e-05
D_0__Bacteria; D_1__Proteobacteria; D_2__Betaproteobacteria; D_3__Burkholderiales; D_4__Alcaligenaceae; D_5__Sutterella; Ambiguous_taxa	0.000138385
D_0__Bacteria; D_1__Proteobacteria; D_2__Betaproteobacteria; D_3__Burkholderiales; D_4__Burkholderiaceae; D_5__Burkholderia-Paraburkholderia	0.000115471
D_0__Bacteria; D_1__Proteobacteria; D_2__Betaproteobacteria; D_3__Burkholderiales; D_4__Burkholderiaceae; D_5__Burkholderia-Paraburkholderia; Ambiguous_taxa	0.000188461
D_0__Bacteria; D_1__Proteobacteria; D_2__Betaproteobacteria; D_3__Burkholderiales; D_4__Burkholderiaceae; D_5__Cupriavidus; Ambiguous_taxa	7.99415e-05
D_0__Bacteria; D_1__Proteobacteria; D_2__Betaproteobacteria; D_3__Burkholderiales; D_4__Comamonadaceae	3.08953e-05
D_0__Bacteria; D_1__Proteobacteria; D_2__Betaproteobacteria; D_3__Burkholderiales; D_4__Comamonadaceae; Ambiguous_taxa; Ambiguous_taxa	9.15272e-05
D_0__Bacteria; D_1__Proteobacteria; D_2__Betaproteobacteria; D_3__Burkholderiales; D_4__Comamonadaceae; D_5__uncultured	4.64716e-05
D_0__Bacteria; D_1__Proteobacteria; D_2__Betaproteobacteria; D_3__Burkholderiales; D_4__Comamonadaceae; D_5__uncultured; D_6__uncultured bacterium	3.1024e-05
D_0__Bacteria; D_1__Proteobacteria; D_2__Betaproteobacteria; D_3__Methylophilales; D_4__Methylophilaceae; D_5__Methylotenera	1.87946e-05
D_0__Bacteria; D_1__Proteobacteria; D_2__Betaproteobacteria; D_3__Neisseriales; D_4__Neisseriaceae; D_5__Neisseria; D_6__uncultured bacterium	9.53892e-05
D_0__Bacteria; D_1__Proteobacteria; D_2__Betaproteobacteria; D_3__Neisseriales; D_4__Neisseriaceae; D_5__Vogesella	0.000134008
D_0__Bacteria; D_1__Proteobacteria; D_2__Betaproteobacteria; D_3__Nitrosomonadales; D_4__Nitrosomonadaceae; D_5__uncultured; D_6__uncultured bacterium	0.000104658
D_0__Bacteria; D_1__Proteobacteria; D_2__Betaproteobacteria; D_3__Rhodocyclales; D_4__Rhodocyclaceae; D_5__Azoarcus; Ambiguous_taxa	2.92218e-05
D_0__Bacteria; D_1__Proteobacteria; D_2__Betaproteobacteria; D_3__Rhodocyclales; D_4__Rhodocyclaceae; D_5__Dechloromonas; D_6__uncultured bacterium	2.87069e-05
D_0__Bacteria; D_1__Proteobacteria; D_2__Betaproteobacteria; D_3__Rhodocyclales; D_4__Rhodocyclaceae; D_5__uncultured	9.82212e-05
D_0__Bacteria; D_1__Proteobacteria; D_2__Betaproteobacteria; D_3__Rhodocyclales; D_4__Rhodocyclaceae; D_5__Zoogloea; D_6__uncultured bacterium	0.000193095
D_0__Bacteria; D_1__Proteobacteria; D_2__Betaproteobacteria; D_3__SC-I-84	0.000216396
D_0__Bacteria; D_1__Proteobacteria; D_2__Betaproteobacteria; D_3__SC-I-84; D_4__uncultured bacterium; D_5__uncultured bacterium; D_6__uncultured bacterium	0.00010543
D_0__Bacteria; D_1__Proteobacteria; D_2__Deltaproteobacteria; D_3__Bdellovibrionales; D_4__Bdellovibrionaceae; D_5__Bdellovibrio; D_6__uncultured bacterium	6.46226e-05
D_0__Bacteria; D_1__Proteobacteria; D_2__Deltaproteobacteria; D_3__Desulfovibrionales; D_4__Desulfovibrionaceae; D_5__Desulfovibrio; D_6__uncultured bacterium	0.000357741
D_0__Bacteria; D_1__Proteobacteria; D_2__Deltaproteobacteria; D_3__Desulfurellales; D_4__Desulfurellaceae; D_5__H16; D_6__uncultured bacterium	3.08953e-05
D_0__Bacteria; D_1__Proteobacteria; D_2__Deltaproteobacteria; D_3__Desulfuromonadales; D_4__Desulfuromonadaceae	2.67759e-05
D_0__Bacteria; D_1__Proteobacteria; D_2__Deltaproteobacteria; D_3__Desulfuromonadales; D_4__Desulfuromonadaceae; D_5__Desulfuromonas	6.28204e-05
D_0__Bacteria; D_1__Proteobacteria; D_2__Deltaproteobacteria; D_3__Desulfuromonadales; D_4__Desulfuromonadaceae; D_5__Desulfuromonas; D_6__uncultured bacterium	3.51434e-05
D_0__Bacteria; D_1__Proteobacteria; D_2__Deltaproteobacteria; D_3__Myxococcales; D_4__BIrii41; D_5__uncultured bacterium; D_6__uncultured bacterium	0.00021395
D_0__Bacteria; D_1__Proteobacteria; D_2__Deltaproteobacteria; D_3__Myxococcales; D_4__Sandaracinaceae; D_5__uncultured; D_6__uncultured bacterium	8.88239e-05
D_0__Bacteria; D_1__Proteobacteria; D_2__Deltaproteobacteria; D_3__NB1-j; D_4__uncultured bacterium; D_5__uncultured bacterium; D_6__uncultured bacterium	8.25161e-05
D_0__Bacteria; D_1__Proteobacteria; D_2__Deltaproteobacteria; D_3__Oligoflexales; D_4__0319-6G20; D_5__uncultured bacterium; D_6__uncultured bacterium	6.8742e-05
D_0__Bacteria; D_1__Proteobacteria; D_2__Gammaproteobacteria; D_3__Legionellales; D_4__Coxiellaceae; D_5__Aquicella; D_6__uncultured bacterium	2.6261e-05
D_0__Bacteria; D_1__Proteobacteria; D_2__Gammaproteobacteria; D_3__Methylococcales; D_4__Methylococcaceae; D_5__uncultured; D_6__uncultured bacterium	2.07256e-05
D_0__Bacteria; D_1__Proteobacteria; D_2__Gammaproteobacteria; D_3__Oceanospirillales; D_4__Oceanospirillaceae; D_5__Amphritea; Ambiguous_taxa	3.08953e-06
D_0__Bacteria; D_1__Proteobacteria; D_2__Gammaproteobacteria; D_3__Oceanospirillales; D_4__Oceanospirillaceae; D_5__Balneatrix; D_6__uncultured marine bacterium	5.2007e-05
D_0__Bacteria; D_1__Proteobacteria; D_2__Gammaproteobacteria; D_3__Pseudomonadales; D_4__Pseudomonadaceae; D_5__Pseudomonas; Ambiguous_taxa	4.11937e-05
D_0__Bacteria; D_1__Proteobacteria; D_2__Gammaproteobacteria; D_3__Pseudomonadales; D_4__Pseudomonadaceae; D_5__Pseudomonas; D_6__uncultured bacterium	5.2007e-05
D_0__Bacteria; D_1__Proteobacteria; D_2__Gammaproteobacteria; D_3__Thiotrichales; D_4__Piscirickettsiaceae; D_5__uncultured; Ambiguous_taxa	5.79286e-06
D_0__Bacteria; D_1__Proteobacteria; D_2__Gammaproteobacteria; D_3__Thiotrichales; D_4__Piscirickettsiaceae; D_5__uncultured; D_6__uncultured bacterium	5.40667e-06
D_0__Bacteria; D_1__Proteobacteria; D_2__Gammaproteobacteria; D_3__Xanthomonadales; D_4__JTB255 marine benthic group; Ambiguous_taxa; Ambiguous_taxa	1.67349e-06
D_0__Bacteria; D_1__Proteobacteria; D_2__Gammaproteobacteria; D_3__Xanthomonadales; D_4__Xanthomonadaceae; D_5__Dokdonella	9.43593e-05
D_0__Bacteria; D_1__Proteobacteria; D_2__Gammaproteobacteria; D_3__Xanthomonadales; D_4__Xanthomonadaceae; D_5__Luteimonas	7.67233e-05
D_0__Bacteria; D_1__Proteobacteria; D_2__Gammaproteobacteria; D_3__Xanthomonadales; D_4__Xanthomonadaceae; D_5__Mizugakiibacter	8.34172e-05
D_0__Bacteria; D_1__Proteobacteria; D_2__Gammaproteobacteria; D_3__Xanthomonadales; D_4__Xanthomonadaceae; D_5__Mizugakiibacter; Ambiguous_taxa	2.31715e-05
D_0__Bacteria; D_1__Proteobacteria; D_2__Gammaproteobacteria; D_3__Xanthomonadales; D_4__Xanthomonadaceae; D_5__Rhodanobacter	3.33411e-05
D_0__Bacteria; D_1__Proteobacteria; D_2__Gammaproteobacteria; D_3__Xanthomonadales; D_4__Xanthomonadaceae; D_5__Rhodanobacter; Ambiguous_taxa	3.47572e-05
D_0__Bacteria; D_1__Proteobacteria; D_2__Gammaproteobacteria; D_3__Xanthomonadales; D_4__Xanthomonadaceae; D_5__Rhodanobacter; D_6__uncultured bacterium	0.000258233
D_0__Bacteria; D_1__Proteobacteria; D_2__Gammaproteobacteria; D_3__Xanthomonadales; D_4__Xanthomonadaceae; D_5__Stenotrophomonas	5.54828e-05
D_0__Bacteria; D_1__Proteobacteria; D_2__Gammaproteobacteria; D_3__Xanthomonadales; D_4__Xanthomonadaceae; D_5__Stenotrophomonas; Ambiguous_taxa	0.00015409
D_0__Bacteria; D_1__Proteobacteria; D_2__Gammaproteobacteria; D_3__Xanthomonadales; D_4__Xanthomonadaceae; D_5__Stenotrophomonas; D_6__uncultured bacterium	6.92569e-05
D_0__Bacteria; D_1__Proteobacteria; D_2__Gammaproteobacteria; D_3__Xanthomonadales; D_4__Xanthomonadaceae; D_5__uncultured; D_6__uncultured bacterium	1.26156e-05
D_0__Bacteria; D_1__Proteobacteria; D_2__Gammaproteobacteria; D_3__Xanthomonadales; D_4__Xanthomonadales Incertae Sedis; D_5__Acidibacter; D_6__uncultured bacterium	2.17554e-05
D_0__Bacteria; D_1__Proteobacteria; D_2__Gammaproteobacteria; D_3__Xanthomonadales; D_4__Xanthomonadales Incertae Sedis; D_5__Candidatus Competibacter; Ambiguous_taxa	5.09772e-05
D_0__Bacteria; D_1__Proteobacteria; D_2__Gammaproteobacteria; D_3__Xanthomonadales; D_4__Xanthomonadales Incertae Sedis; D_5__Candidatus Competibacter; D_6__uncultured bacterium	0.000362505
D_0__Bacteria; D_1__Spirochaetae; D_2__Spirochaetes; D_3__Spirochaetales; D_4__Spirochaetaceae; D_5__Treponema 2; D_6__uncultured bacterium	1.78935e-05
D_0__Bacteria; D_1__Spirochaetae; D_2__Spirochaetes; D_3__Spirochaetales; D_4__Spirochaetaceae; D_5__uncultured; D_6__uncultured bacterium	6.6811e-05
D_0__Bacteria; D_1__Synergistetes; D_2__Synergistia; D_3__Synergistales; D_4__Synergistaceae; D_5__Lactivibrio; D_6__uncultured bacterium	4.94324e-05
D_0__Bacteria; D_1__Tenericutes; D_2__Mollicutes; D_3__NB1-n; D_4__uncultured bacterium; D_5__uncultured bacterium; D_6__uncultured bacterium	4.78877e-05
D_0__Bacteria; D_1__Thermotogae; D_2__Thermotogae; D_3__Petrotogales; D_4__Petrotogaceae; D_5__Defluviitoga; D_6__uncultured bacterium	2.54886e-05
D_0__Bacteria; D_1__Verrucomicrobia; D_2__OPB35 soil group; Ambiguous_taxa; Ambiguous_taxa; Ambiguous_taxa; Ambiguous_taxa	4.73727e-05
D_0__Bacteria; D_1__Verrucomicrobia; D_2__OPB35 soil group; D_3__uncultured bacterium; D_4__uncultured bacterium; D_5__uncultured bacterium; D_6__uncultured bacterium	4.94324e-05
D_0__Bacteria; D_1__Verrucomicrobia; D_2__Opitutae; D_3__Opitutales; D_4__Opitutaceae; D_5__Opitutus; D_6__uncultured bacterium	0.000132721
D_0__Bacteria; D_1__Verrucomicrobia; D_2__Spartobacteria; D_3__Chthoniobacterales; D_4__DA101 soil group; D_5__uncultured Verrucomicrobia bacterium; D_6__uncultured Verrucomicrobia bacterium	0.000135167
D_0__Bacteria; D_1__Verrucomicrobia; D_2__Verrucomicrobiae; D_3__Verrucomicrobiales; D_4__DEV007; D_5__uncultured bacterium; D_6__uncultured bacterium	4.77589e-05
D_0__Bacteria; D_1__Verrucomicrobia; D_2__Verrucomicrobiae; D_3__Verrucomicrobiales; D_4__Verrucomicrobiaceae; D_5__Akkermansia; D_6__uncultured bacterium	0.000156021
Unassigned	0.00475285
Exclusive taxa in jejunal samples comparing with fecal ones	Jejunum_RelAb, %
D_0__Bacteria; D_1__Acidobacteria; D_2__Acidobacteria; D_3__Acidobacteriales; D_4__Acidobacteriaceae (Subgroup 1); D_5__Acidobacterium	3.28866e-05
D_0__Bacteria; D_1__Acidobacteria; D_2__Blastocatellia; D_3__Blastocatellales; D_4__Blastocatellaceae (Subgroup 4); D_5__RB41; D_6__uncultured bacterium	6.46347e-05
D_0__Bacteria; D_1__Acidobacteria; D_2__Holophagae; D_3__Holophagales; D_4__Holophagaceae	0.00012674
D_0__Bacteria; D_1__Acidobacteria; D_2__Subgroup 6; Ambiguous_taxa; Ambiguous_taxa; Ambiguous_taxa; Ambiguous_taxa	3.93374e-05
D_0__Bacteria; D_1__Acidobacteria; D_2__Subgroup 6; D_3__uncultured bacterium; D_4__uncultured bacterium; D_5__uncultured bacterium; D_6__uncultured bacterium	1.13838e-05
D_0__Bacteria; D_1__Actinobacteria; D_2__Acidimicrobiia; D_3__Acidimicrobiales; D_4__uncultured	0.000102075
D_0__Bacteria; D_1__Actinobacteria; D_2__Acidimicrobiia; D_3__Acidimicrobiales; D_4__uncultured; D_5__uncultured bacterium; D_6__uncultured bacterium	4.45233e-05
D_0__Bacteria; D_1__Actinobacteria; D_2__Actinobacteria; D_3__Bifidobacteriales; D_4__Bifidobacteriaceae; D_5__Bifidobacterium; Ambiguous_taxa	6.32434e-07
D_0__Bacteria; D_1__Actinobacteria; D_2__Actinobacteria; D_3__Corynebacteriales; D_4__Corynebacteriaceae; D_5__Corynebacterium 1; D_6__uncultured bacterium	1.90995e-05
D_0__Bacteria; D_1__Actinobacteria; D_2__Actinobacteria; D_3__Corynebacteriales; D_4__Mycobacteriaceae; D_5__Mycobacterium; Ambiguous_taxa	2.13763e-05
D_0__Bacteria; D_1__Actinobacteria; D_2__Actinobacteria; D_3__Corynebacteriales; D_4__Nocardiaceae; D_5__Rhodococcus	9.90392e-05
D_0__Bacteria; D_1__Actinobacteria; D_2__Actinobacteria; D_3__Corynebacteriales; D_4__Nocardiaceae; D_5__Rhodococcus; D_6__Rhodococcus erythropolis	0.000113332
D_0__Bacteria; D_1__Actinobacteria; D_2__Actinobacteria; D_3__Frankiales; D_4__Acidothermaceae; D_5__Acidothermus; Ambiguous_taxa	2.8839e-05
D_0__Bacteria; D_1__Actinobacteria; D_2__Actinobacteria; D_3__Micrococcales; D_4__Microbacteriaceae	2.64357e-05
D_0__Bacteria; D_1__Actinobacteria; D_2__Actinobacteria; D_3__Micrococcales; D_4__Microbacteriaceae; D_5__Microbacterium; Ambiguous_taxa	0.000318367
D_0__Bacteria; D_1__Actinobacteria; D_2__Actinobacteria; D_3__Micromonosporales; D_4__Micromonosporaceae; D_5__Actinoplanes; Ambiguous_taxa	4.12347e-05
D_0__Bacteria; D_1__Actinobacteria; D_2__Actinobacteria; D_3__Micromonosporales; D_4__Micromonosporaceae; D_5__Longispora; Ambiguous_taxa	1.56844e-05
D_0__Bacteria; D_1__Actinobacteria; D_2__Actinobacteria; D_3__Propionibacteriales; D_4__Nocardioidaceae	1.39135e-05
D_0__Bacteria; D_1__Actinobacteria; D_2__Actinobacteria; D_3__Propionibacteriales; D_4__Nocardioidaceae; D_5__Nocardioides; D_6__uncultured bacterium	2.17557e-05
D_0__Bacteria; D_1__Actinobacteria; D_2__Actinobacteria; D_3__Pseudonocardiales; D_4__Pseudonocardiaceae; D_5__Saccharomonospora; Ambiguous_taxa	2.37795e-05
D_0__Bacteria; D_1__Actinobacteria; D_2__MB-A2-108	9.28413e-05
D_0__Bacteria; D_1__Actinobacteria; D_2__MB-A2-108; D_3__uncultured bacterium; D_4__uncultured bacterium; D_5__uncultured bacterium; D_6__uncultured bacterium	2.82066e-05
D_0__Bacteria; D_1__Actinobacteria; D_2__Nitriliruptoria; D_3__Nitriliruptorales; D_4__Nitriliruptoraceae; Ambiguous_taxa; Ambiguous_taxa	9.86597e-06
D_0__Bacteria; D_1__Actinobacteria; D_2__Thermoleophilia; D_3__Gaiellales; D_4__uncultured	0.000229574
D_0__Bacteria; D_1__Actinobacteria; D_2__Thermoleophilia; D_3__Gaiellales; D_4__uncultured; Ambiguous_taxa; Ambiguous_taxa	9.27148e-05
D_0__Bacteria; D_1__Actinobacteria; D_2__Thermoleophilia; D_3__Gaiellales; D_4__uncultured; D_5__uncultured bacterium; D_6__uncultured bacterium	0.000148369
D_0__Bacteria; D_1__Actinobacteria; D_2__Thermoleophilia; D_3__Solirubrobacterales	1.36606e-05
D_0__Bacteria; D_1__Actinobacteria; D_2__Thermoleophilia; D_3__Solirubrobacterales; D_4__Gsoil-1167	0.000166457
D_0__Bacteria; D_1__Bacteroidetes; D_2__Bacteroidia; D_3__Bacteroidales; D_4__Bacteroidaceae; D_5__Bacteroides; D_6__uncultured bacterium	7.58921e-07
D_0__Bacteria; D_1__Bacteroidetes; D_2__Bacteroidia; D_3__Bacteroidales; D_4__Bacteroidaceae; D_5__Bacteroides; D_6__uncultured Bacteroidales bacterium	5.78045e-05
D_0__Bacteria; D_1__Bacteroidetes; D_2__Bacteroidia; D_3__Bacteroidales; D_4__Bacteroidales S24-7 group; Ambiguous_taxa; Ambiguous_taxa	4.60412e-05
D_0__Bacteria; D_1__Bacteroidetes; D_2__Bacteroidia; D_3__Bacteroidales; D_4__Bacteroidales S24-7 group; D_5__uncultured bacterium; D_6__uncultured bacterium	0.00165812
D_0__Bacteria; D_1__Bacteroidetes; D_2__Bacteroidia; D_3__Bacteroidales; D_4__Porphyromonadaceae; D_5__Parabacteroides; D_6__uncultured bacterium	1.16368e-05
D_0__Bacteria; D_1__Bacteroidetes; D_2__Bacteroidia; D_3__Bacteroidales; D_4__Prevotellaceae; D_5__Prevotellaceae Ga6A1 group; D_6__uncultured bacterium	3.59222e-05
D_0__Bacteria; D_1__Bacteroidetes; D_2__Bacteroidia; D_3__Bacteroidales; D_4__Prevotellaceae; D_5__Prevotellaceae UCG-001	8.37343e-05
D_0__Bacteria; D_1__Bacteroidetes; D_2__Bacteroidia; D_3__Bacteroidales; D_4__Prevotellaceae; D_5__Prevotellaceae UCG-003; D_6__uncultured bacterium	1.80876e-05
D_0__Bacteria; D_1__Bacteroidetes; D_2__Bacteroidia; D_3__Bacteroidales; D_4__Rikenellaceae; D_5__Rikenellaceae RC9 gut group; D_6__uncultured bacterium	6.32434e-06
D_0__Bacteria; D_1__Bacteroidetes; D_2__Bacteroidia; D_3__Bacteroidia Incertae Sedis; D_4__Draconibacteriaceae; D_5__uncultured	4.94563e-05
D_0__Bacteria; D_1__Bacteroidetes; D_2__Cytophagia; D_3__Cytophagales; D_4__Cytophagaceae; D_5__Pontibacter; Ambiguous_taxa	2.55503e-05
D_0__Bacteria; D_1__Bacteroidetes; D_2__Cytophagia; D_3__Cytophagales; D_4__MWH-CFBk5; Ambiguous_taxa; Ambiguous_taxa	2.65622e-05
D_0__Bacteria; D_1__Bacteroidetes; D_2__Flavobacteriia; D_3__Flavobacteriales; D_4__Cryomorphaceae; D_5__Crocinitomix	2.56768e-05
D_0__Bacteria; D_1__Bacteroidetes; D_2__Flavobacteriia; D_3__Flavobacteriales; D_4__Flavobacteriaceae; D_5__Chryseobacterium	5.2745e-05
D_0__Bacteria; D_1__Bacteroidetes; D_2__Flavobacteriia; D_3__Flavobacteriales; D_4__Flavobacteriaceae; D_5__Muricauda	8.32283e-05
D_0__Bacteria; D_1__Bacteroidetes; D_2__Flavobacteriia; D_3__Flavobacteriales; D_4__Flavobacteriaceae; D_5__Polaribacter 1	1.84671e-05
D_0__Bacteria; D_1__Bacteroidetes; D_2__Flavobacteriia; D_3__Flavobacteriales; D_4__Flavobacteriaceae; D_5__Psychroflexus; D_6__uncultured bacterium	0.000132685
D_0__Bacteria; D_1__Bacteroidetes; D_2__Flavobacteriia; D_3__Flavobacteriales; D_4__Flavobacteriaceae; D_5__Vitellibacter	0.00118948
D_0__Bacteria; D_1__Bacteroidetes; D_2__Sphingobacteriia; D_3__Sphingobacteriales; D_4__Chitinophagaceae	0.000140021
D_0__Bacteria; D_1__Bacteroidetes; D_2__Sphingobacteriia; D_3__Sphingobacteriales; D_4__Chitinophagaceae; D_5__uncultured; D_6__uncultured bacterium	3.3519e-05
D_0__Bacteria; D_1__Chloroflexi; D_2__Chloroflexia; D_3__Chloroflexales; D_4__Roseiflexaceae; D_5__Roseiflexus; D_6__uncultured bacterium	2.12498e-05
D_0__Bacteria; D_1__Chloroflexi; D_2__JG30-KF-CM66; D_3__uncultured bacterium; D_4__uncultured bacterium; D_5__uncultured bacterium; D_6__uncultured bacterium	2.3653e-05
D_0__Bacteria; D_1__Chloroflexi; D_2__KD4-96	2.93449e-05
D_0__Bacteria; D_1__Chloroflexi; D_2__Ktedonobacteria; D_3__C0119; D_4__uncultured bacterium; D_5__uncultured bacterium; D_6__uncultured bacterium	5.90693e-05
D_0__Bacteria; D_1__Chloroflexi; D_2__Ktedonobacteria; D_3__JG30-KF-AS9; D_4__uncultured bacterium; D_5__uncultured bacterium; D_6__uncultured bacterium	0.000284469
D_0__Bacteria; D_1__Chloroflexi; D_2__Ktedonobacteria; D_3__Ktedonobacterales; D_4__FCPS473; D_5__uncultured bacterium; D_6__uncultured bacterium	1.26487e-05
D_0__Bacteria; D_1__Chloroflexi; D_2__Ktedonobacteria; D_3__Ktedonobacterales; D_4__Ktedonobacteraceae; D_5__uncultured	2.64357e-05
D_0__Bacteria; D_1__Chloroflexi; D_2__Ktedonobacteria; D_3__Ktedonobacterales; D_4__Thermosporotrichaceae; D_5__uncultured; D_6__uncultured bacterium	6.46347e-05
D_0__Bacteria; D_1__Chloroflexi; D_2__SAR202 clade; D_3__uncultured bacterium; D_4__uncultured bacterium; D_5__uncultured bacterium; D_6__uncultured bacterium	2.4412e-05
D_0__Bacteria; D_1__Chloroflexi; D_2__Thermomicrobia; D_3__AKYG1722; D_4__uncultured bacterium; D_5__uncultured bacterium; D_6__uncultured bacterium	2.30206e-05
D_0__Bacteria; D_1__Chloroflexi; D_2__Thermomicrobia; D_3__Sphaerobacterales; D_4__Sphaerobacteraceae; D_5__Nitrolancea; D_6__uncultured bacterium	6.52672e-05
D_0__Bacteria; D_1__Chloroflexi; D_2__TK10; D_3__uncultured bacterium; D_4__uncultured bacterium; D_5__uncultured bacterium; D_6__uncultured bacterium	2.98509e-05
D_0__Bacteria; D_1__Cyanobacteria; D_2__Chloroplast; D_3__uncultured bacterium; D_4__uncultured bacterium; D_5__uncultured bacterium; D_6__uncultured bacterium	1.22692e-05
D_0__Bacteria; D_1__Cyanobacteria; D_2__Melainabacteria; D_3__Obscuribacterales; D_4__uncultured bacterium; D_5__uncultured bacterium; D_6__uncultured bacterium	4.07287e-05
D_0__Bacteria; D_1__Deinococcus-Thermus; D_2__Deinococci; D_3__Deinococcales; D_4__Deinococcaceae; D_5__Deinococcus; Ambiguous_taxa	2.82066e-05
D_0__Bacteria; D_1__Deinococcus-Thermus; D_2__Deinococci; D_3__Deinococcales; D_4__Trueperaceae; D_5__Truepera; D_6__uncultured bacterium	5.50218e-05
D_0__Bacteria; D_1__Firmicutes; D_2__Bacilli; D_3__Bacillales	7.98132e-05
D_0__Bacteria; D_1__Firmicutes; D_2__Bacilli; D_3__Bacillales; D_4__Bacillaceae; D_5__Bacillus	0.000101822
D_0__Bacteria; D_1__Firmicutes; D_2__Bacilli; D_3__Bacillales; D_4__Bacillaceae; D_5__Bacillus; D_6__Bacillus cereus	3.88314e-05
D_0__Bacteria; D_1__Firmicutes; D_2__Bacilli; D_3__Lactobacillales; D_4__Carnobacteriaceae; D_5__Atopostipes; D_6__uncultured bacterium	3.8452e-05
D_0__Bacteria; D_1__Firmicutes; D_2__Bacilli; D_3__Lactobacillales; D_4__Streptococcaceae; D_5__Lactococcus	0.000161018
D_0__Bacteria; D_1__Firmicutes; D_2__Bacilli; D_3__Lactobacillales; D_4__Streptococcaceae; D_5__Lactococcus; Ambiguous_taxa	2.23882e-05
D_0__Bacteria; D_1__Firmicutes; D_2__Clostridia; D_3__Clostridiales; D_4__Clostridiaceae 3; D_5__Clostridiisalibacter; D_6__uncultured bacterium	1.96055e-05
D_0__Bacteria; D_1__Firmicutes; D_2__Clostridia; D_3__Clostridiales; D_4__Family XVIII; D_5__Symbiobacterium	0.000658111
D_0__Bacteria; D_1__Firmicutes; D_2__Clostridia; D_3__Clostridiales; D_4__Family XVIII; D_5__uncultured; D_6__uncultured bacterium	4.40174e-05
D_0__Bacteria; D_1__Firmicutes; D_2__Clostridia; D_3__Clostridiales; D_4__Lachnospiraceae	0.000114724
D_0__Bacteria; D_1__Firmicutes; D_2__Clostridia; D_3__Clostridiales; D_4__Lachnospiraceae; D_5__[Eubacterium] rectale group; D_6__uncultured bacterium	2.06173e-05
D_0__Bacteria; D_1__Firmicutes; D_2__Clostridia; D_3__Clostridiales; D_4__Lachnospiraceae; D_5__Blautia; D_6__uncultured bacterium	0.000143689
D_0__Bacteria; D_1__Firmicutes; D_2__Clostridia; D_3__Clostridiales; D_4__Lachnospiraceae; D_5__Lachnospiraceae NK4A136 group; D_6__uncultured bacterium	7.37418e-05
D_0__Bacteria; D_1__Firmicutes; D_2__Clostridia; D_3__Clostridiales; D_4__Lachnospiraceae; D_5__Roseburia; D_6__uncultured bacterium	0.000172401
D_0__Bacteria; D_1__Firmicutes; D_2__Clostridia; D_3__Clostridiales; D_4__Lachnospiraceae; D_5__Tyzzerella 4; Ambiguous_taxa	6.13461e-05
D_0__Bacteria; D_1__Firmicutes; D_2__Clostridia; D_3__Clostridiales; D_4__Lachnospiraceae; D_5__uncultured; D_6__uncultured bacterium	4.3385e-05
D_0__Bacteria; D_1__Firmicutes; D_2__Clostridia; D_3__Clostridiales; D_4__Peptococcaceae; D_5__Dehalobacterium; D_6__uncultured bacterium	1.07514e-05
D_0__Bacteria; D_1__Firmicutes; D_2__Clostridia; D_3__Clostridiales; D_4__Peptococcaceae; D_5__Desulfitibacter; D_6__uncultured bacterium	2.93449e-05
D_0__Bacteria; D_1__Firmicutes; D_2__Clostridia; D_3__Clostridiales; D_4__Peptococcaceae; D_5__Thermincola; D_6__uncultured bacterium	5.89428e-05
D_0__Bacteria; D_1__Firmicutes; D_2__Clostridia; D_3__Clostridiales; D_4__Ruminococcaceae; D_5__[Eubacterium] coprostanoligenes group; D_6__uncultured bacterium	7.86748e-05
D_0__Bacteria; D_1__Firmicutes; D_2__Clostridia; D_3__Clostridiales; D_4__Ruminococcaceae; D_5__Ruminiclostridium 5; D_6__uncultured bacterium	0.000168227
D_0__Bacteria; D_1__Firmicutes; D_2__Clostridia; D_3__Clostridiales; D_4__Ruminococcaceae; D_5__Ruminococcaceae UCG-005; D_6__uncultured bacterium	2.70682e-05
D_0__Bacteria; D_1__Firmicutes; D_2__Clostridia; D_3__Clostridiales; D_4__Syntrophomonadaceae; D_5__Dethiobacter; D_6__uncultured bacterium	7.24769e-05
D_0__Bacteria; D_1__Firmicutes; D_2__Erysipelotrichia; D_3__Erysipelotrichales; D_4__Erysipelotrichaceae; D_5__Allobaculum; D_6__uncultured bacterium	1.23957e-05
D_0__Bacteria; D_1__Firmicutes; D_2__Erysipelotrichia; D_3__Erysipelotrichales; D_4__Erysipelotrichaceae; D_5__Faecalitalea; Ambiguous_taxa	0.000114597
D_0__Bacteria; D_1__Firmicutes; D_2__Erysipelotrichia; D_3__Erysipelotrichales; D_4__Erysipelotrichaceae; D_5__uncultured; D_6__uncultured bacterium	4.42704e-06
D_0__Bacteria; D_1__Firmicutes; D_2__Negativicutes; D_3__Selenomonadales; D_4__Veillonellaceae; D_5__Allisonella; D_6__uncultured bacterium	4.52823e-05
D_0__Bacteria; D_1__Firmicutes; D_2__Negativicutes; D_3__Selenomonadales; D_4__Veillonellaceae; D_5__Quinella; D_6__uncultured bacterium	2.93449e-05
D_0__Bacteria; D_1__Fusobacteria; D_2__Fusobacteriia; D_3__Fusobacteriales; D_4__Fusobacteriaceae; D_5__Cetobacterium; D_6__uncultured bacterium	1.46725e-05
D_0__Bacteria; D_1__Gemmatimonadetes; D_2__BD2-11 terrestrial group; D_3__uncultured bacterium; D_4__uncultured bacterium; D_5__uncultured bacterium; D_6__uncultured bacterium	4.13612e-05
D_0__Bacteria; D_1__Gemmatimonadetes; D_2__Gemmatimonadetes; D_3__Gemmatimonadales; D_4__Gemmatimonadaceae; D_5__Gemmatimonas	0.000197446
D_0__Bacteria; D_1__Gemmatimonadetes; D_2__Gemmatimonadetes; D_3__Gemmatimonadales; D_4__Gemmatimonadaceae; D_5__Gemmatimonas; D_6__uncultured bacterium	0.000221225
D_0__Bacteria; D_1__Gemmatimonadetes; D_2__Gemmatimonadetes; D_3__Gemmatimonadales; D_4__Gemmatimonadaceae; D_5__Gemmatirosa; D_6__uncultured bacterium	3.03568e-05
D_0__Bacteria; D_1__Gemmatimonadetes; D_2__Gemmatimonadetes; D_3__Gemmatimonadales; D_4__Gemmatimonadaceae; D_5__uncultured	9.60035e-05
D_0__Bacteria; D_1__Gemmatimonadetes; D_2__Gemmatimonadetes; D_3__Gemmatimonadales; D_4__Gemmatimonadaceae; D_5__uncultured; D_6__uncultured bacterium	0.000227297
D_0__Bacteria; D_1__Gemmatimonadetes; D_2__S0134 terrestrial group; D_3__uncultured bacterium; D_4__uncultured bacterium; D_5__uncultured bacterium; D_6__uncultured bacterium	0.000280674
D_0__Bacteria; D_1__Latescibacteria; D_2__uncultured bacterium; D_3__uncultured bacterium; D_4__uncultured bacterium; D_5__uncultured bacterium; D_6__uncultured bacterium	3.61752e-05
D_0__Bacteria; D_1__Nitrospirae; D_2__Nitrospira; D_3__Nitrospirales; D_4__0319-6A21; D_5__uncultured bacterium; D_6__uncultured bacterium	1.85936e-05
D_0__Bacteria; D_1__Parcubacteria; D_2__Candidatus Adlerbacteria; D_3__uncultured bacterium; D_4__uncultured bacterium; D_5__uncultured bacterium; D_6__uncultured bacterium	1.32811e-05
D_0__Bacteria; D_1__Parcubacteria; D_2__groundwater metagenome; D_3__groundwater metagenome; D_4__groundwater metagenome; D_5__groundwater metagenome; D_6__groundwater metagenome	3.44044e-05
D_0__Bacteria; D_1__Planctomycetes; D_2__Phycisphaerae; D_3__C86	5.42628e-05
D_0__Bacteria; D_1__Planctomycetes; D_2__Phycisphaerae; D_3__Tepidisphaerales; D_4__Tepidisphaeraceae; D_5__uncultured bacterium; D_6__uncultured bacterium	4.68001e-05
D_0__Bacteria; D_1__Planctomycetes; D_2__Planctomycetacia; D_3__Planctomycetales; D_4__Planctomycetaceae; D_5__Singulisphaera	3.85785e-05
D_0__Bacteria; D_1__Planctomycetes; D_2__Planctomycetacia; D_3__Planctomycetales; D_4__Planctomycetaceae; D_5__Singulisphaera; D_6__uncultured bacterium	4.62942e-05
D_0__Bacteria; D_1__Planctomycetes; D_2__Planctomycetacia; D_3__Planctomycetales; D_4__Planctomycetaceae; D_5__uncultured	1.29017e-05
D_0__Bacteria; D_1__Planctomycetes; D_2__Planctomycetacia; D_3__Planctomycetales; D_4__Planctomycetaceae; D_5__uncultured; D_6__uncultured bacterium	0.000129902
D_0__Bacteria; D_1__Proteobacteria; D_2__Alphaproteobacteria	1.56844e-05
D_0__Bacteria; D_1__Proteobacteria; D_2__Alphaproteobacteria; D_3__Caulobacterales; D_4__Caulobacteraceae; D_5__Brevundimonas; Ambiguous_taxa	1.4293e-05
D_0__Bacteria; D_1__Proteobacteria; D_2__Alphaproteobacteria; D_3__Caulobacterales; D_4__Caulobacteraceae; D_5__Phenylobacterium	3.57958e-05
D_0__Bacteria; D_1__Proteobacteria; D_2__Alphaproteobacteria; D_3__Caulobacterales; D_4__Caulobacteraceae; D_5__uncultured	2.58033e-05
D_0__Bacteria; D_1__Proteobacteria; D_2__Alphaproteobacteria; D_3__Caulobacterales; D_4__Caulobacteraceae; D_5__uncultured; Ambiguous_taxa	3.8705e-05
D_0__Bacteria; D_1__Proteobacteria; D_2__Alphaproteobacteria; D_3__Caulobacterales; D_4__Hyphomonadaceae	4.61677e-05
D_0__Bacteria; D_1__Proteobacteria; D_2__Alphaproteobacteria; D_3__Caulobacterales; D_4__Hyphomonadaceae; D_5__Oceanicaulis; D_6__uncultured organism	0.00046914
D_0__Bacteria; D_1__Proteobacteria; D_2__Alphaproteobacteria; D_3__Rhizobiales	8.5758e-05
D_0__Bacteria; D_1__Proteobacteria; D_2__Alphaproteobacteria; D_3__Rhizobiales; D_4__1174-901-12; Ambiguous_taxa; Ambiguous_taxa	1.404e-05
D_0__Bacteria; D_1__Proteobacteria; D_2__Alphaproteobacteria; D_3__Rhizobiales; D_4__Bradyrhizobiaceae	2.17557e-05
D_0__Bacteria; D_1__Proteobacteria; D_2__Alphaproteobacteria; D_3__Rhizobiales; D_4__Bradyrhizobiaceae; D_5__Bosea; D_6__uncultured bacterium	6.95677e-06
D_0__Bacteria; D_1__Proteobacteria; D_2__Alphaproteobacteria; D_3__Rhizobiales; D_4__Brucellaceae	0.000113585
D_0__Bacteria; D_1__Proteobacteria; D_2__Alphaproteobacteria; D_3__Rhizobiales; D_4__Brucellaceae; D_5__Ochrobactrum	0.000509615
D_0__Bacteria; D_1__Proteobacteria; D_2__Alphaproteobacteria; D_3__Rhizobiales; D_4__Brucellaceae; D_5__Ochrobactrum; Ambiguous_taxa	2.58033e-05
D_0__Bacteria; D_1__Proteobacteria; D_2__Alphaproteobacteria; D_3__Rhizobiales; D_4__Brucellaceae; D_5__Ochrobactrum; D_6__uncultured bacterium	7.43742e-05
D_0__Bacteria; D_1__Proteobacteria; D_2__Alphaproteobacteria; D_3__Rhizobiales; D_4__Methylobacteriaceae; D_5__Methylobacterium; Ambiguous_taxa	7.57656e-05
D_0__Bacteria; D_1__Proteobacteria; D_2__Alphaproteobacteria; D_3__Rhizobiales; D_4__Phyllobacteriaceae; D_5__Mesorhizobium	3.99698e-05
D_0__Bacteria; D_1__Proteobacteria; D_2__Alphaproteobacteria; D_3__Rhizobiales; D_4__Phyllobacteriaceae; D_5__Phyllobacterium	8.08251e-05
D_0__Bacteria; D_1__Proteobacteria; D_2__Alphaproteobacteria; D_3__Rhizobiales; D_4__Rhizobiales Incertae Sedis; D_5__Rhizomicrobium	4.90769e-05
D_0__Bacteria; D_1__Proteobacteria; D_2__Alphaproteobacteria; D_3__Rhizobiales; D_4__Xanthobacteraceae; D_5__Pseudolabrys; D_6__uncultured bacterium	2.92184e-05
D_0__Bacteria; D_1__Proteobacteria; D_2__Alphaproteobacteria; D_3__Rhizobiales; D_4__Xanthobacteraceae; D_5__Variibacter	4.3385e-05
D_0__Bacteria; D_1__Proteobacteria; D_2__Alphaproteobacteria; D_3__Rhizobiales; D_4__Xanthobacteraceae; D_5__Variibacter; D_6__uncultured bacterium	1.35341e-05
D_0__Bacteria; D_1__Proteobacteria; D_2__Alphaproteobacteria; D_3__Rhodobacterales; D_4__Rhodobacteraceae	0.000436379
D_0__Bacteria; D_1__Proteobacteria; D_2__Alphaproteobacteria; D_3__Rhodobacterales; D_4__Rhodobacteraceae; D_5__Loktanella; Ambiguous_taxa	6.51407e-05
D_0__Bacteria; D_1__Proteobacteria; D_2__Alphaproteobacteria; D_3__Rhodobacterales; D_4__Rhodobacteraceae; D_5__Planktomarina	3.3519e-05
D_0__Bacteria; D_1__Proteobacteria; D_2__Alphaproteobacteria; D_3__Rhodobacterales; D_4__Rhodobacteraceae; D_5__Sulfitobacter; D_6__uncultured marine bacterium	2.73211e-05
D_0__Bacteria; D_1__Proteobacteria; D_2__Alphaproteobacteria; D_3__Rhodobacterales; D_4__Rhodobacteraceae; D_5__uncultured	2.40325e-06
D_0__Bacteria; D_1__Proteobacteria; D_2__Alphaproteobacteria; D_3__Rhodospirillales; D_4__Acetobacteraceae; D_5__Acidisphaera	2.22617e-05
D_0__Bacteria; D_1__Proteobacteria; D_2__Alphaproteobacteria; D_3__Rhodospirillales; D_4__Acetobacteraceae; D_5__Endobacter; D_6__uncultured bacterium	1.13838e-06
D_0__Bacteria; D_1__Proteobacteria; D_2__Alphaproteobacteria; D_3__Rhodospirillales; D_4__I-10; D_5__uncultured bacterium; D_6__uncultured bacterium	6.10931e-05
D_0__Bacteria; D_1__Proteobacteria; D_2__Alphaproteobacteria; D_3__Rhodospirillales; D_4__JG37-AG-20; Ambiguous_taxa; Ambiguous_taxa	3.06098e-05
D_0__Bacteria; D_1__Proteobacteria; D_2__Alphaproteobacteria; D_3__Rhodospirillales; D_4__Rhodospirillaceae; D_5__Dongia; Ambiguous_taxa	4.30055e-05
D_0__Bacteria; D_1__Proteobacteria; D_2__Alphaproteobacteria; D_3__Rhodospirillales; D_4__Rhodospirillaceae; D_5__uncultured; Ambiguous_taxa	5.7425e-05
D_0__Bacteria; D_1__Proteobacteria; D_2__Alphaproteobacteria; D_3__Rickettsiales; D_4__TK34; D_5__uncultured bacterium; D_6__uncultured bacterium	3.74401e-05
D_0__Bacteria; D_1__Proteobacteria; D_2__Alphaproteobacteria; D_3__Sphingomonadales; D_4__Sphingomonadaceae; D_5__Novosphingobium; Ambiguous_taxa	4.64207e-05
D_0__Bacteria; D_1__Proteobacteria; D_2__Alphaproteobacteria; D_3__Sphingomonadales; D_4__Sphingomonadaceae; D_5__Sphingomonas	2.47914e-05
D_0__Bacteria; D_1__Proteobacteria; D_2__Alphaproteobacteria; D_3__Sphingomonadales; D_4__Sphingomonadaceae; D_5__Sphingomonas; Ambiguous_taxa	6.90618e-05
D_0__Bacteria; D_1__Proteobacteria; D_2__Betaproteobacteria; D_3__Burkholderiales; D_4__Alcaligenaceae; D_5__Sutterella; Ambiguous_taxa	6.98207e-05
D_0__Bacteria; D_1__Proteobacteria; D_2__Betaproteobacteria; D_3__Burkholderiales; D_4__Burkholderiaceae; D_5__Burkholderia-Paraburkholderia	6.56466e-05
D_0__Bacteria; D_1__Proteobacteria; D_2__Betaproteobacteria; D_3__Burkholderiales; D_4__Burkholderiaceae; D_5__Burkholderia-Paraburkholderia; Ambiguous_taxa	0.000131546
D_0__Bacteria; D_1__Proteobacteria; D_2__Betaproteobacteria; D_3__Burkholderiales; D_4__Burkholderiaceae; D_5__Cupriavidus; Ambiguous_taxa	6.65321e-05
D_0__Bacteria; D_1__Proteobacteria; D_2__Betaproteobacteria; D_3__Burkholderiales; D_4__Comamonadaceae	2.15028e-05
D_0__Bacteria; D_1__Proteobacteria; D_2__Betaproteobacteria; D_3__Burkholderiales; D_4__Comamonadaceae; Ambiguous_taxa; Ambiguous_taxa	6.2358e-05
D_0__Bacteria; D_1__Proteobacteria; D_2__Betaproteobacteria; D_3__Burkholderiales; D_4__Comamonadaceae; D_5__uncultured	1.08779e-05
D_0__Bacteria; D_1__Proteobacteria; D_2__Betaproteobacteria; D_3__Burkholderiales; D_4__Comamonadaceae; D_5__uncultured; D_6__uncultured bacterium	1.75817e-05
D_0__Bacteria; D_1__Proteobacteria; D_2__Betaproteobacteria; D_3__Methylophilales; D_4__Methylophilaceae; D_5__Methylotenera	0.000293323
D_0__Bacteria; D_1__Proteobacteria; D_2__Betaproteobacteria; D_3__Neisseriales; D_4__Neisseriaceae; D_5__Neisseria; D_6__uncultured bacterium	3.26336e-05
D_0__Bacteria; D_1__Proteobacteria; D_2__Betaproteobacteria; D_3__Nitrosomonadales; D_4__Nitrosomonadaceae; D_5__uncultured; D_6__uncultured bacterium	8.08251e-05
D_0__Bacteria; D_1__Proteobacteria; D_2__Betaproteobacteria; D_3__Rhodocyclales; D_4__Rhodocyclaceae; D_5__Azoarcus; Ambiguous_taxa	4.97093e-05
D_0__Bacteria; D_1__Proteobacteria; D_2__Betaproteobacteria; D_3__Rhodocyclales; D_4__Rhodocyclaceae; D_5__Dechloromonas; D_6__uncultured bacterium	1.99849e-05
D_0__Bacteria; D_1__Proteobacteria; D_2__Betaproteobacteria; D_3__Rhodocyclales; D_4__Rhodocyclaceae; D_5__uncultured	2.52974e-05
D_0__Bacteria; D_1__Proteobacteria; D_2__Betaproteobacteria; D_3__Rhodocyclales; D_4__Rhodocyclaceae; D_5__Zoogloea; D_6__uncultured bacterium	0.000173919
D_0__Bacteria; D_1__Proteobacteria; D_2__Betaproteobacteria; D_3__SC-I-84	0.000141033
D_0__Bacteria; D_1__Proteobacteria; D_2__Betaproteobacteria; D_3__SC-I-84; D_4__uncultured bacterium; D_5__uncultured bacterium; D_6__uncultured bacterium	4.76855e-05
D_0__Bacteria; D_1__Proteobacteria; D_2__Deltaproteobacteria; D_3__Bdellovibrionales; D_4__Bdellovibrionaceae; D_5__Bdellovibrio; D_6__uncultured bacterium	8.56316e-05
D_0__Bacteria; D_1__Proteobacteria; D_2__Deltaproteobacteria; D_3__Desulfovibrionales; D_4__Desulfovibrionaceae; D_5__Desulfovibrio; D_6__uncultured bacterium	0.000332028
D_0__Bacteria; D_1__Proteobacteria; D_2__Deltaproteobacteria; D_3__Desulfurellales; D_4__Desulfurellaceae; D_5__H16; Ambiguous_taxa	4.76855e-05
D_0__Bacteria; D_1__Proteobacteria; D_2__Deltaproteobacteria; D_3__Desulfurellales; D_4__Desulfurellaceae; D_5__H16; D_6__uncultured bacterium	2.04909e-05
D_0__Bacteria; D_1__Proteobacteria; D_2__Deltaproteobacteria; D_3__Desulfuromonadales; D_4__Desulfuromonadaceae	3.83255e-05
D_0__Bacteria; D_1__Proteobacteria; D_2__Deltaproteobacteria; D_3__Desulfuromonadales; D_4__Desulfuromonadaceae; D_5__Desulfuromonas	4.52823e-05
D_0__Bacteria; D_1__Proteobacteria; D_2__Deltaproteobacteria; D_3__Desulfuromonadales; D_4__Desulfuromonadaceae; D_5__Desulfuromonas; D_6__uncultured bacterium	3.02303e-05
D_0__Bacteria; D_1__Proteobacteria; D_2__Deltaproteobacteria; D_3__Myxococcales; D_4__BIrii41; D_5__uncultured bacterium; D_6__uncultured bacterium	0.000219708
D_0__Bacteria; D_1__Proteobacteria; D_2__Deltaproteobacteria; D_3__Myxococcales; D_4__Sandaracinaceae; D_5__uncultured; D_6__uncultured bacterium	2.55503e-05
D_0__Bacteria; D_1__Proteobacteria; D_2__Deltaproteobacteria; D_3__NB1-j; D_4__uncultured bacterium; D_5__uncultured bacterium; D_6__uncultured bacterium	5.57807e-05
D_0__Bacteria; D_1__Proteobacteria; D_2__Deltaproteobacteria; D_3__Oligoflexales; D_4__0319-6G20; D_5__uncultured bacterium; D_6__uncultured bacterium	0.000111182
D_0__Bacteria; D_1__Proteobacteria; D_2__Gammaproteobacteria; D_3__Legionellales; D_4__Coxiellaceae; D_5__Aquicella; D_6__uncultured bacterium	1.39135e-05
D_0__Bacteria; D_1__Proteobacteria; D_2__Gammaproteobacteria; D_3__Methylococcales; D_4__Methylococcaceae; D_5__uncultured; D_6__uncultured bacterium	1.74552e-05
D_0__Bacteria; D_1__Proteobacteria; D_2__Gammaproteobacteria; D_3__Oceanospirillales; D_4__Oceanospirillaceae; D_5__Amphritea; Ambiguous_taxa	3.06098e-05
D_0__Bacteria; D_1__Proteobacteria; D_2__Gammaproteobacteria; D_3__Oceanospirillales; D_4__Oceanospirillaceae; D_5__Balneatrix; D_6__uncultured marine bacterium	2.65622e-05
D_0__Bacteria; D_1__Proteobacteria; D_2__Gammaproteobacteria; D_3__Pseudomonadales; D_4__Pseudomonadaceae; D_5__Pseudomonas; Ambiguous_taxa	1.77082e-05
D_0__Bacteria; D_1__Proteobacteria; D_2__Gammaproteobacteria; D_3__Pseudomonadales; D_4__Pseudomonadaceae; D_5__Pseudomonas; D_6__uncultured bacterium	3.51633e-05
D_0__Bacteria; D_1__Proteobacteria; D_2__Gammaproteobacteria; D_3__Thiotrichales; D_4__Piscirickettsiaceae; D_5__uncultured; Ambiguous_taxa	0.000175437
D_0__Bacteria; D_1__Proteobacteria; D_2__Gammaproteobacteria; D_3__Thiotrichales; D_4__Piscirickettsiaceae; D_5__uncultured; D_6__uncultured bacterium	0.000112447
D_0__Bacteria; D_1__Proteobacteria; D_2__Gammaproteobacteria; D_3__Xanthomonadales; D_4__JTB255 marine benthic group; Ambiguous_taxa; Ambiguous_taxa	0.000128637
D_0__Bacteria; D_1__Proteobacteria; D_2__Gammaproteobacteria; D_3__Xanthomonadales; D_4__Xanthomonadaceae; D_5__Dokdonella	0.000132938
D_0__Bacteria; D_1__Proteobacteria; D_2__Gammaproteobacteria; D_3__Xanthomonadales; D_4__Xanthomonadaceae; D_5__Luteimonas	5.05947e-05
D_0__Bacteria; D_1__Proteobacteria; D_2__Gammaproteobacteria; D_3__Xanthomonadales; D_4__Xanthomonadaceae; D_5__Mizugakiibacter	0.000104099
D_0__Bacteria; D_1__Proteobacteria; D_2__Gammaproteobacteria; D_3__Xanthomonadales; D_4__Xanthomonadaceae; D_5__Mizugakiibacter; Ambiguous_taxa	4.42704e-05
D_0__Bacteria; D_1__Proteobacteria; D_2__Gammaproteobacteria; D_3__Xanthomonadales; D_4__Xanthomonadaceae; D_5__Rhodanobacter	4.13612e-05
D_0__Bacteria; D_1__Proteobacteria; D_2__Gammaproteobacteria; D_3__Xanthomonadales; D_4__Xanthomonadaceae; D_5__Rhodanobacter; Ambiguous_taxa	3.78195e-05
D_0__Bacteria; D_1__Proteobacteria; D_2__Gammaproteobacteria; D_3__Xanthomonadales; D_4__Xanthomonadaceae; D_5__Rhodanobacter; D_6__uncultured bacterium	0.00016418
D_0__Bacteria; D_1__Proteobacteria; D_2__Gammaproteobacteria; D_3__Xanthomonadales; D_4__Xanthomonadaceae; D_5__Stenotrophomonas	9.36002e-06
D_0__Bacteria; D_1__Proteobacteria; D_2__Gammaproteobacteria; D_3__Xanthomonadales; D_4__Xanthomonadaceae; D_5__Stenotrophomonas; Ambiguous_taxa	3.42779e-05
D_0__Bacteria; D_1__Proteobacteria; D_2__Gammaproteobacteria; D_3__Xanthomonadales; D_4__Xanthomonadaceae; D_5__Stenotrophomonas; D_6__uncultured bacterium	1.73287e-05
D_0__Bacteria; D_1__Proteobacteria; D_2__Gammaproteobacteria; D_3__Xanthomonadales; D_4__Xanthomonadaceae; D_5__uncultured; D_6__uncultured bacterium	2.80801e-05
D_0__Bacteria; D_1__Proteobacteria; D_2__Gammaproteobacteria; D_3__Xanthomonadales; D_4__Xanthomonadales Incertae Sedis; D_5__Acidibacter; D_6__uncultured bacterium	2.99774e-05
D_0__Bacteria; D_1__Proteobacteria; D_2__Gammaproteobacteria; D_3__Xanthomonadales; D_4__Xanthomonadales Incertae Sedis; D_5__Candidatus Competibacter; Ambiguous_taxa	2.01114e-05
D_0__Bacteria; D_1__Proteobacteria; D_2__Gammaproteobacteria; D_3__Xanthomonadales; D_4__Xanthomonadales Incertae Sedis; D_5__Candidatus Competibacter; D_6__uncultured bacterium	4.43969e-05
D_0__Bacteria; D_1__Spirochaetae; D_2__Spirochaetes; D_3__Spirochaetales; D_4__Spirochaetaceae; D_5__Treponema 2; D_6__uncultured bacterium	1.27752e-05
D_0__Bacteria; D_1__Spirochaetae; D_2__Spirochaetes; D_3__Spirochaetales; D_4__Spirochaetaceae; D_5__uncultured; D_6__uncultured bacterium	1.68227e-05
D_0__Bacteria; D_1__Synergistetes; D_2__Synergistia; D_3__Synergistales; D_4__Synergistaceae; D_5__Lactivibrio; D_6__uncultured bacterium	3.52898e-05
D_0__Bacteria; D_1__Tenericutes; D_2__Mollicutes; D_3__NB1-n; D_4__uncultured bacterium; D_5__uncultured bacterium; D_6__uncultured bacterium	5.31245e-05
D_0__Bacteria; D_1__Thermotogae; D_2__Thermotogae; D_3__Petrotogales; D_4__Petrotogaceae; D_5__Defluviitoga; D_6__uncultured bacterium	3.55428e-05
D_0__Bacteria; D_1__Verrucomicrobia; D_2__OPB35 soil group; Ambiguous_taxa; Ambiguous_taxa; Ambiguous_taxa; Ambiguous_taxa	2.89655e-05
D_0__Bacteria; D_1__Verrucomicrobia; D_2__OPB35 soil group; D_3__uncultured bacterium; D_4__uncultured bacterium; D_5__uncultured bacterium; D_6__uncultured bacterium	3.50368e-05
D_0__Bacteria; D_1__Verrucomicrobia; D_2__Opitutae; D_3__Opitutales; D_4__Opitutaceae; D_5__Opitutus; D_6__uncultured bacterium	8.67699e-05
D_0__Bacteria; D_1__Verrucomicrobia; D_2__Spartobacteria; D_3__Chthoniobacterales; D_4__DA101 soil group; D_5__uncultured Verrucomicrobia bacterium; D_6__uncultured Verrucomicrobia bacterium	3.21276e-05
D_0__Bacteria; D_1__Verrucomicrobia; D_2__Verrucomicrobiae; D_3__Verrucomicrobiales; D_4__DEV007; D_5__uncultured bacterium; D_6__uncultured bacterium	6.10931e-05
D_0__Bacteria; D_1__Verrucomicrobia; D_2__Verrucomicrobiae; D_3__Verrucomicrobiales; D_4__Verrucomicrobiaceae; D_5__Akkermansia; D_6__uncultured bacterium	0.000157476
Unassigned	0.00417293
Exclusive taxa in ileal samples comparing with fecal ones	Ileum_RelAb, %
D_0__Bacteria; D_1__Acidobacteria; D_2__Acidobacteria; D_3__Acidobacteriales; D_4__Acidobacteriaceae (Subgroup 1); D_5__Acidobacterium	1.63317e-05
D_0__Bacteria; D_1__Acidobacteria; D_2__Blastocatellia; D_3__Blastocatellales; D_4__Blastocatellaceae (Subgroup 4); D_5__RB41; D_6__uncultured bacterium	0.000138009
D_0__Bacteria; D_1__Acidobacteria; D_2__Holophagae; D_3__Holophagales; D_4__Holophagaceae	0.000142372
D_0__Bacteria; D_1__Acidobacteria; D_2__Subgroup 6; Ambiguous_taxa; Ambiguous_taxa; Ambiguous_taxa; Ambiguous_taxa	8.15336e-05
D_0__Bacteria; D_1__Acidobacteria; D_2__Subgroup 6; D_3__uncultured bacterium; D_4__uncultured bacterium; D_5__uncultured bacterium; D_6__uncultured bacterium	6.29579e-05
D_0__Bacteria; D_1__Actinobacteria; D_2__Acidimicrobiia; D_3__Acidimicrobiales; D_4__uncultured	0.000123173
D_0__Bacteria; D_1__Actinobacteria; D_2__Acidimicrobiia; D_3__Acidimicrobiales; D_4__uncultured; D_5__uncultured bacterium; D_6__uncultured bacterium	5.22364e-05
D_0__Bacteria; D_1__Actinobacteria; D_2__Actinobacteria; D_3__Bifidobacteriales; D_4__Bifidobacteriaceae; D_5__Bifidobacterium; Ambiguous_taxa	3.3536e-05
D_0__Bacteria; D_1__Actinobacteria; D_2__Actinobacteria; D_3__Corynebacteriales; D_4__Corynebacteriaceae; D_5__Corynebacterium 1; D_6__uncultured bacterium	3.66527e-05
D_0__Bacteria; D_1__Actinobacteria; D_2__Actinobacteria; D_3__Corynebacteriales; D_4__Mycobacteriaceae; D_5__Mycobacterium; Ambiguous_taxa	1.8451e-05
D_0__Bacteria; D_1__Actinobacteria; D_2__Actinobacteria; D_3__Corynebacteriales; D_4__Nocardiaceae; D_5__Rhodococcus	0.000225028
D_0__Bacteria; D_1__Actinobacteria; D_2__Actinobacteria; D_3__Corynebacteriales; D_4__Nocardiaceae; D_5__Rhodococcus; D_6__Rhodococcus erythropolis	0.000223532
D_0__Bacteria; D_1__Actinobacteria; D_2__Actinobacteria; D_3__Frankiales; D_4__Acidothermaceae; D_5__Acidothermus; Ambiguous_taxa	4.51302e-05
D_0__Bacteria; D_1__Actinobacteria; D_2__Actinobacteria; D_3__Micrococcales; D_4__Microbacteriaceae	1.83264e-05
D_0__Bacteria; D_1__Actinobacteria; D_2__Actinobacteria; D_3__Micrococcales; D_4__Microbacteriaceae; D_5__Microbacterium; Ambiguous_taxa	0.000571608
D_0__Bacteria; D_1__Actinobacteria; D_2__Actinobacteria; D_3__Micromonosporales; D_4__Micromonosporaceae; D_5__Actinoplanes; Ambiguous_taxa	3.87721e-05
D_0__Bacteria; D_1__Actinobacteria; D_2__Actinobacteria; D_3__Micromonosporales; D_4__Micromonosporaceae; D_5__Longispora; Ambiguous_taxa	4.74989e-05
D_0__Bacteria; D_1__Actinobacteria; D_2__Actinobacteria; D_3__Propionibacteriales; D_4__Nocardioidaceae	6.64487e-05
D_0__Bacteria; D_1__Actinobacteria; D_2__Actinobacteria; D_3__Propionibacteriales; D_4__Nocardioidaceae; D_5__Nocardioides; D_6__uncultured bacterium	1.48356e-05
D_0__Bacteria; D_1__Actinobacteria; D_2__Actinobacteria; D_3__Pseudonocardiales; D_4__Pseudonocardiaceae; D_5__Saccharomonospora; Ambiguous_taxa	2.86739e-05
D_0__Bacteria; D_1__Actinobacteria; D_2__MB-A2-108	7.43028e-05
D_0__Bacteria; D_1__Actinobacteria; D_2__MB-A2-108; D_3__uncultured bacterium; D_4__uncultured bacterium; D_5__uncultured bacterium; D_6__uncultured bacterium	1.19682e-05
D_0__Bacteria; D_1__Actinobacteria; D_2__Nitriliruptoria; D_3__Nitriliruptorales; D_4__Nitriliruptoraceae; Ambiguous_taxa; Ambiguous_taxa	1.30903e-05
D_0__Bacteria; D_1__Actinobacteria; D_2__Thermoleophilia; D_3__Gaiellales; D_4__uncultured	0.000254574
D_0__Bacteria; D_1__Actinobacteria; D_2__Thermoleophilia; D_3__Gaiellales; D_4__uncultured; Ambiguous_taxa; Ambiguous_taxa	9.06345e-05
D_0__Bacteria; D_1__Actinobacteria; D_2__Thermoleophilia; D_3__Gaiellales; D_4__uncultured; D_5__uncultured bacterium; D_6__uncultured bacterium	0.000215927
D_0__Bacteria; D_1__Actinobacteria; D_2__Thermoleophilia; D_3__Solirubrobacterales	1.87004e-05
D_0__Bacteria; D_1__Actinobacteria; D_2__Thermoleophilia; D_3__Solirubrobacterales; D_4__Gsoil-1167	0.000197601
D_0__Bacteria; D_1__Bacteroidetes; D_2__Bacteroidia; D_3__Bacteroidales; D_4__Bacteroidaceae; D_5__Bacteroides	3.62787e-05
D_0__Bacteria; D_1__Bacteroidetes; D_2__Bacteroidia; D_3__Bacteroidales; D_4__Bacteroidaceae; D_5__Bacteroides; D_6__uncultured bacterium	1.85757e-05
D_0__Bacteria; D_1__Bacteroidetes; D_2__Bacteroidia; D_3__Bacteroidales; D_4__Bacteroidaceae; D_5__Bacteroides; D_6__uncultured Bacteroidales bacterium	5.48544e-06
D_0__Bacteria; D_1__Bacteroidetes; D_2__Bacteroidia; D_3__Bacteroidales; D_4__Bacteroidales S24-7 group; D_5__uncultured bacterium; D_6__uncultured bacterium	0.000230015
D_0__Bacteria; D_1__Bacteroidetes; D_2__Bacteroidia; D_3__Bacteroidales; D_4__Porphyromonadaceae; D_5__Parabacteroides; D_6__uncultured bacterium	2.11938e-05
D_0__Bacteria; D_1__Bacteroidetes; D_2__Bacteroidia; D_3__Bacteroidales; D_4__Prevotellaceae; D_5__Prevotellaceae Ga6A1 group; D_6__uncultured bacterium	3.1666e-05
D_0__Bacteria; D_1__Bacteroidetes; D_2__Bacteroidia; D_3__Bacteroidales; D_4__Prevotellaceae; D_5__Prevotellaceae UCG-003; D_6__uncultured bacterium	0.00015833
D_0__Bacteria; D_1__Bacteroidetes; D_2__Bacteroidia; D_3__Bacteroidales; D_4__Rikenellaceae; D_5__Rikenellaceae RC9 gut group; D_6__uncultured bacterium	5.83452e-05
D_0__Bacteria; D_1__Bacteroidetes; D_2__Bacteroidia; D_3__Bacteroidia Incertae Sedis; D_4__Draconibacteriaceae; D_5__uncultured	5.38571e-05
D_0__Bacteria; D_1__Bacteroidetes; D_2__Cytophagia; D_3__Cytophagales; D_4__Cytophagaceae; D_5__Pontibacter; Ambiguous_taxa	3.4284e-05
D_0__Bacteria; D_1__Bacteroidetes; D_2__Cytophagia; D_3__Cytophagales; D_4__MWH-CFBk5; Ambiguous_taxa; Ambiguous_taxa	2.56818e-05
D_0__Bacteria; D_1__Bacteroidetes; D_2__Flavobacteriia; D_3__Flavobacteriales; D_4__Cryomorphaceae; D_5__Crocinitomix	0.000108961
D_0__Bacteria; D_1__Bacteroidetes; D_2__Flavobacteriia; D_3__Flavobacteriales; D_4__Flavobacteriaceae; D_5__Chryseobacterium	2.15678e-05
D_0__Bacteria; D_1__Bacteroidetes; D_2__Flavobacteriia; D_3__Flavobacteriales; D_4__Flavobacteriaceae; D_5__Muricauda	0.000296214
D_0__Bacteria; D_1__Bacteroidetes; D_2__Flavobacteriia; D_3__Flavobacteriales; D_4__Flavobacteriaceae; D_5__Polaribacter 1	1.87004e-06
D_0__Bacteria; D_1__Bacteroidetes; D_2__Flavobacteriia; D_3__Flavobacteriales; D_4__Flavobacteriaceae; D_5__Psychroflexus; D_6__uncultured bacterium	7.43028e-05
D_0__Bacteria; D_1__Bacteroidetes; D_2__Flavobacteriia; D_3__Flavobacteriales; D_4__Flavobacteriaceae; D_5__Vitellibacter	0.00456214
D_0__Bacteria; D_1__Bacteroidetes; D_2__Sphingobacteriia; D_3__Sphingobacteriales; D_4__Chitinophagaceae	0.000385352
D_0__Bacteria; D_1__Bacteroidetes; D_2__Sphingobacteriia; D_3__Sphingobacteriales; D_4__Chitinophagaceae; D_5__uncultured; D_6__uncultured bacterium	3.15413e-05
D_0__Bacteria; D_1__Chloroflexi; D_2__JG30-KF-CM66; D_3__uncultured bacterium; D_4__uncultured bacterium; D_5__uncultured bacterium; D_6__uncultured bacterium	4.77483e-05
D_0__Bacteria; D_1__Chloroflexi; D_2__KD4-96	1.78277e-05
D_0__Bacteria; D_1__Chloroflexi; D_2__Ktedonobacteria; D_3__C0119; D_4__uncultured bacterium; D_5__uncultured bacterium; D_6__uncultured bacterium	6.76953e-05
D_0__Bacteria; D_1__Chloroflexi; D_2__Ktedonobacteria; D_3__JG30-KF-AS9; D_4__uncultured bacterium; D_5__uncultured bacterium; D_6__uncultured bacterium	0.000659001
D_0__Bacteria; D_1__Chloroflexi; D_2__Ktedonobacteria; D_3__Ktedonobacterales; D_4__FCPS473; D_5__uncultured bacterium; D_6__uncultured bacterium	7.53002e-05
D_0__Bacteria; D_1__Chloroflexi; D_2__Ktedonobacteria; D_3__Ktedonobacterales; D_4__HSB OF53-F07	3.72761e-05
D_0__Bacteria; D_1__Chloroflexi; D_2__Ktedonobacteria; D_3__Ktedonobacterales; D_4__Ktedonobacteraceae; D_5__uncultured	2.76765e-05
D_0__Bacteria; D_1__Chloroflexi; D_2__Ktedonobacteria; D_3__Ktedonobacterales; D_4__Thermosporotrichaceae; D_5__uncultured; D_6__uncultured bacterium	9.17565e-05
D_0__Bacteria; D_1__Chloroflexi; D_2__SAR202 clade; D_3__uncultured bacterium; D_4__uncultured bacterium; D_5__uncultured bacterium; D_6__uncultured bacterium	7.48015e-06
D_0__Bacteria; D_1__Chloroflexi; D_2__Thermomicrobia; D_3__AKYG1722; D_4__uncultured bacterium; D_5__uncultured bacterium; D_6__uncultured bacterium	0.000108836
D_0__Bacteria; D_1__Chloroflexi; D_2__Thermomicrobia; D_3__Sphaerobacterales; D_4__Sphaerobacteraceae; D_5__Nitrolancea; D_6__uncultured bacterium	0.000137261
D_0__Bacteria; D_1__Chloroflexi; D_2__TK10; D_3__uncultured bacterium; D_4__uncultured bacterium; D_5__uncultured bacterium; D_6__uncultured bacterium	2.28145e-05
D_0__Bacteria; D_1__Cyanobacteria; D_2__Melainabacteria; D_3__Obscuribacterales; D_4__uncultured bacterium; D_5__uncultured bacterium; D_6__uncultured bacterium	3.4658e-05
D_0__Bacteria; D_1__Deinococcus-Thermus; D_2__Deinococci; D_3__Deinococcales; D_4__Deinococcaceae; D_5__Deinococcus; Ambiguous_taxa	1.74537e-05
D_0__Bacteria; D_1__Deinococcus-Thermus; D_2__Deinococci; D_3__Deinococcales; D_4__Trueperaceae; D_5__Truepera; D_6__uncultured bacterium	1.98224e-05
D_0__Bacteria; D_1__Firmicutes; D_2__Bacilli; D_3__Bacillales	4.98677e-07
D_0__Bacteria; D_1__Firmicutes; D_2__Bacilli; D_3__Bacillales; D_4__Bacillaceae; D_5__Bacillus	8.4775e-06
D_0__Bacteria; D_1__Firmicutes; D_2__Bacilli; D_3__Bacillales; D_4__Bacillaceae; D_5__Bacillus; D_6__Bacillus cereus	4.98677e-07
D_0__Bacteria; D_1__Firmicutes; D_2__Bacilli; D_3__Lactobacillales; D_4__Carnobacteriaceae; D_5__Atopostipes; D_6__uncultured bacterium	8.2157e-05
D_0__Bacteria; D_1__Firmicutes; D_2__Bacilli; D_3__Lactobacillales; D_4__Streptococcaceae; D_5__Lactococcus	6.64487e-05
D_0__Bacteria; D_1__Firmicutes; D_2__Bacilli; D_3__Lactobacillales; D_4__Streptococcaceae; D_5__Lactococcus; Ambiguous_taxa	2.05704e-05
D_0__Bacteria; D_1__Firmicutes; D_2__Clostridia; D_3__Clostridiales; D_4__Clostridiaceae 3; D_5__Clostridiisalibacter; D_6__uncultured bacterium	5.87192e-05
D_0__Bacteria; D_1__Firmicutes; D_2__Clostridia; D_3__Clostridiales; D_4__Family XVIII; D_5__Symbiobacterium	0.0010749
D_0__Bacteria; D_1__Firmicutes; D_2__Clostridia; D_3__Clostridiales; D_4__Family XVIII; D_5__uncultured; D_6__uncultured bacterium	8.09103e-05
D_0__Bacteria; D_1__Firmicutes; D_2__Clostridia; D_3__Clostridiales; D_4__Lachnospiraceae	1.40876e-05
D_0__Bacteria; D_1__Firmicutes; D_2__Clostridia; D_3__Clostridiales; D_4__Lachnospiraceae; D_5__[Eubacterium] rectale group; D_6__uncultured bacterium	2.26898e-05
D_0__Bacteria; D_1__Firmicutes; D_2__Clostridia; D_3__Clostridiales; D_4__Lachnospiraceae; D_5__Blautia; D_6__uncultured bacterium	2.35625e-05
D_0__Bacteria; D_1__Firmicutes; D_2__Clostridia; D_3__Clostridiales; D_4__Lachnospiraceae; D_5__Lachnospiraceae NK4A136 group; D_6__uncultured bacterium	0.000147733
D_0__Bacteria; D_1__Firmicutes; D_2__Clostridia; D_3__Clostridiales; D_4__Lachnospiraceae; D_5__Roseburia; D_6__uncultured bacterium	6.4828e-05
D_0__Bacteria; D_1__Firmicutes; D_2__Clostridia; D_3__Clostridiales; D_4__Lachnospiraceae; D_5__uncultured; D_6__uncultured bacterium	5.98412e-06
D_0__Bacteria; D_1__Firmicutes; D_2__Clostridia; D_3__Clostridiales; D_4__Peptococcaceae; D_5__Dehalobacterium; D_6__uncultured bacterium	5.06157e-05
D_0__Bacteria; D_1__Firmicutes; D_2__Clostridia; D_3__Clostridiales; D_4__Peptococcaceae; D_5__Desulfitibacter; D_6__uncultured bacterium	2.97959e-05
D_0__Bacteria; D_1__Firmicutes; D_2__Clostridia; D_3__Clostridiales; D_4__Peptococcaceae; D_5__Thermincola; D_6__uncultured bacterium	8.35283e-06
D_0__Bacteria; D_1__Firmicutes; D_2__Clostridia; D_3__Clostridiales; D_4__Ruminococcaceae; D_5__[Eubacterium] coprostanoligenes group; D_6__uncultured bacterium	2.79259e-05
D_0__Bacteria; D_1__Firmicutes; D_2__Clostridia; D_3__Clostridiales; D_4__Ruminococcaceae; D_5__Ruminococcaceae UCG-005; D_6__uncultured bacterium	1.08462e-05
D_0__Bacteria; D_1__Firmicutes; D_2__Clostridia; D_3__Clostridiales; D_4__Syntrophomonadaceae; D_5__Dethiobacter; D_6__uncultured bacterium	7.36795e-05
D_0__Bacteria; D_1__Firmicutes; D_2__Erysipelotrichia; D_3__Erysipelotrichales; D_4__Erysipelotrichaceae; D_5__Allobaculum; D_6__uncultured bacterium	4.67509e-05
D_0__Bacteria; D_1__Firmicutes; D_2__Erysipelotrichia; D_3__Erysipelotrichales; D_4__Erysipelotrichaceae; D_5__Faecalitalea; Ambiguous_taxa	3.09179e-05
D_0__Bacteria; D_1__Firmicutes; D_2__Erysipelotrichia; D_3__Erysipelotrichales; D_4__Erysipelotrichaceae; D_5__uncultured; D_6__uncultured bacterium	0.000154964
D_0__Bacteria; D_1__Firmicutes; D_2__Negativicutes; D_3__Selenomonadales; D_4__Veillonellaceae; D_5__Allisonella; D_6__uncultured bacterium	6.84434e-05
D_0__Bacteria; D_1__Firmicutes; D_2__Negativicutes; D_3__Selenomonadales; D_4__Veillonellaceae; D_5__Quinella; D_6__uncultured bacterium	8.57724e-05
D_0__Bacteria; D_1__Fusobacteria; D_2__Fusobacteriia; D_3__Fusobacteriales; D_4__Fusobacteriaceae; D_5__Cetobacterium; D_6__uncultured bacterium	0.000160075
D_0__Bacteria; D_1__Gemmatimonadetes; D_2__BD2-11 terrestrial group; D_3__uncultured bacterium; D_4__uncultured bacterium; D_5__uncultured bacterium; D_6__uncultured bacterium	0.000135017
D_0__Bacteria; D_1__Gemmatimonadetes; D_2__Gemmatimonadetes; D_3__Gemmatimonadales; D_4__Gemmatimonadaceae; D_5__Gemmatimonas	0.00012629
D_0__Bacteria; D_1__Gemmatimonadetes; D_2__Gemmatimonadetes; D_3__Gemmatimonadales; D_4__Gemmatimonadaceae; D_5__Gemmatimonas; D_6__uncultured bacterium	0.000321896
D_0__Bacteria; D_1__Gemmatimonadetes; D_2__Gemmatimonadetes; D_3__Gemmatimonadales; D_4__Gemmatimonadaceae; D_5__uncultured	9.49979e-05
D_0__Bacteria; D_1__Gemmatimonadetes; D_2__Gemmatimonadetes; D_3__Gemmatimonadales; D_4__Gemmatimonadaceae; D_5__uncultured; D_6__uncultured bacterium	0.000357426
D_0__Bacteria; D_1__Gemmatimonadetes; D_2__S0134 terrestrial group; D_3__uncultured bacterium; D_4__uncultured bacterium; D_5__uncultured bacterium; D_6__uncultured bacterium	0.000590932
D_0__Bacteria; D_1__Latescibacteria; D_2__uncultured bacterium; D_3__uncultured bacterium; D_4__uncultured bacterium; D_5__uncultured bacterium; D_6__uncultured bacterium	3.83981e-05
D_0__Bacteria; D_1__Nitrospirae; D_2__Nitrospira; D_3__Nitrospirales; D_4__0319-6A21; D_5__uncultured bacterium; D_6__uncultured bacterium	1.49603e-05
D_0__Bacteria; D_1__Parcubacteria; D_2__Candidatus Adlerbacteria; D_3__uncultured bacterium; D_4__uncultured bacterium; D_5__uncultured bacterium; D_6__uncultured bacterium	3.90214e-05
D_0__Bacteria; D_1__Parcubacteria; D_2__groundwater metagenome; D_3__groundwater metagenome; D_4__groundwater metagenome; D_5__groundwater metagenome; D_6__groundwater metagenome	0.000100483
D_0__Bacteria; D_1__Planctomycetes; D_2__Phycisphaerae; D_3__C86	2.11938e-05
D_0__Bacteria; D_1__Planctomycetes; D_2__Phycisphaerae; D_3__Phycisphaerales; D_4__Phycisphaeraceae; D_5__SM1A02; D_6__uncultured bacterium	2.54325e-05
D_0__Bacteria; D_1__Planctomycetes; D_2__Phycisphaerae; D_3__Tepidisphaerales; D_4__Tepidisphaeraceae; D_5__uncultured bacterium; D_6__uncultured bacterium	5.51038e-05
D_0__Bacteria; D_1__Planctomycetes; D_2__Planctomycetacia; D_3__Planctomycetales; D_4__Planctomycetaceae	5.87192e-05
D_0__Bacteria; D_1__Planctomycetes; D_2__Planctomycetacia; D_3__Planctomycetales; D_4__Planctomycetaceae; D_5__Isosphaera; D_6__uncultured bacterium	8.85151e-05
D_0__Bacteria; D_1__Planctomycetes; D_2__Planctomycetacia; D_3__Planctomycetales; D_4__Planctomycetaceae; D_5__Planctomyces; D_6__uncultured bacterium	3.3536e-05
D_0__Bacteria; D_1__Planctomycetes; D_2__Planctomycetacia; D_3__Planctomycetales; D_4__Planctomycetaceae; D_5__Singulisphaera	4.11408e-05
D_0__Bacteria; D_1__Planctomycetes; D_2__Planctomycetacia; D_3__Planctomycetales; D_4__Planctomycetaceae; D_5__Singulisphaera; D_6__uncultured bacterium	0.000140627
D_0__Bacteria; D_1__Planctomycetes; D_2__Planctomycetacia; D_3__Planctomycetales; D_4__Planctomycetaceae; D_5__uncultured	0.000106467
D_0__Bacteria; D_1__Planctomycetes; D_2__Planctomycetacia; D_3__Planctomycetales; D_4__Planctomycetaceae; D_5__uncultured; D_6__uncultured bacterium	0.000154465
D_0__Bacteria; D_1__Proteobacteria; D_2__Alphaproteobacteria	2.38118e-05
D_0__Bacteria; D_1__Proteobacteria; D_2__Alphaproteobacteria; D_3__Caulobacterales; D_4__Caulobacteraceae; D_5__Brevundimonas; Ambiguous_taxa	1.94484e-05
D_0__Bacteria; D_1__Proteobacteria; D_2__Alphaproteobacteria; D_3__Caulobacterales; D_4__Caulobacteraceae; D_5__Phenylobacterium	4.13902e-05
D_0__Bacteria; D_1__Proteobacteria; D_2__Alphaproteobacteria; D_3__Caulobacterales; D_4__Caulobacteraceae; D_5__uncultured	8.30296e-05
D_0__Bacteria; D_1__Proteobacteria; D_2__Alphaproteobacteria; D_3__Caulobacterales; D_4__Caulobacteraceae; D_5__uncultured; Ambiguous_taxa	8.4027e-05
D_0__Bacteria; D_1__Proteobacteria; D_2__Alphaproteobacteria; D_3__Caulobacterales; D_4__Hyphomonadaceae	0.000140003
D_0__Bacteria; D_1__Proteobacteria; D_2__Alphaproteobacteria; D_3__Caulobacterales; D_4__Hyphomonadaceae; D_5__Oceanicaulis; D_6__uncultured organism	0.00120879
D_0__Bacteria; D_1__Proteobacteria; D_2__Alphaproteobacteria; D_3__Rhizobiales	0.000160948
D_0__Bacteria; D_1__Proteobacteria; D_2__Alphaproteobacteria; D_3__Rhizobiales; D_4__1174-901-12; Ambiguous_taxa; Ambiguous_taxa	6.98147e-06
D_0__Bacteria; D_1__Proteobacteria; D_2__Alphaproteobacteria; D_3__Rhizobiales; D_4__Bradyrhizobiaceae	6.595e-05
D_0__Bacteria; D_1__Proteobacteria; D_2__Alphaproteobacteria; D_3__Rhizobiales; D_4__Bradyrhizobiaceae; D_5__Bosea; D_6__uncultured bacterium	1.68303e-05
D_0__Bacteria; D_1__Proteobacteria; D_2__Alphaproteobacteria; D_3__Rhizobiales; D_4__Brucellaceae	0.000190868
D_0__Bacteria; D_1__Proteobacteria; D_2__Alphaproteobacteria; D_3__Rhizobiales; D_4__Brucellaceae; D_5__Ochrobactrum	0.00135628
D_0__Bacteria; D_1__Proteobacteria; D_2__Alphaproteobacteria; D_3__Rhizobiales; D_4__Brucellaceae; D_5__Ochrobactrum; Ambiguous_taxa	4.94937e-05
D_0__Bacteria; D_1__Proteobacteria; D_2__Alphaproteobacteria; D_3__Rhizobiales; D_4__Brucellaceae; D_5__Ochrobactrum; D_6__uncultured bacterium	0.000157457
D_0__Bacteria; D_1__Proteobacteria; D_2__Alphaproteobacteria; D_3__Rhizobiales; D_4__Methylobacteriaceae; D_5__Methylobacterium; Ambiguous_taxa	0.000160823
D_0__Bacteria; D_1__Proteobacteria; D_2__Alphaproteobacteria; D_3__Rhizobiales; D_4__Phyllobacteriaceae; D_5__Mesorhizobium	8.77671e-05
D_0__Bacteria; D_1__Proteobacteria; D_2__Alphaproteobacteria; D_3__Rhizobiales; D_4__Phyllobacteriaceae; D_5__Phyllobacterium	0.000190993
D_0__Bacteria; D_1__Proteobacteria; D_2__Alphaproteobacteria; D_3__Rhizobiales; D_4__Rhizobiales Incertae Sedis; D_5__Rhizomicrobium	3.02946e-05
D_0__Bacteria; D_1__Proteobacteria; D_2__Alphaproteobacteria; D_3__Rhizobiales; D_4__Xanthobacteraceae; D_5__Pseudolabrys; D_6__uncultured bacterium	1.15942e-05
D_0__Bacteria; D_1__Proteobacteria; D_2__Alphaproteobacteria; D_3__Rhizobiales; D_4__Xanthobacteraceae; D_5__Variibacter	6.34566e-05
D_0__Bacteria; D_1__Proteobacteria; D_2__Alphaproteobacteria; D_3__Rhizobiales; D_4__Xanthobacteraceae; D_5__Variibacter; D_6__uncultured bacterium	6.19606e-05
D_0__Bacteria; D_1__Proteobacteria; D_2__Alphaproteobacteria; D_3__Rhodobacterales; D_4__Rhodobacteraceae	0.00122226
D_0__Bacteria; D_1__Proteobacteria; D_2__Alphaproteobacteria; D_3__Rhodobacterales; D_4__Rhodobacteraceae; D_5__Loktanella; Ambiguous_taxa	0.000106343
D_0__Bacteria; D_1__Proteobacteria; D_2__Alphaproteobacteria; D_3__Rhodobacterales; D_4__Rhodobacteraceae; D_5__Planktomarina	3.87721e-05
D_0__Bacteria; D_1__Proteobacteria; D_2__Alphaproteobacteria; D_3__Rhodobacterales; D_4__Rhodobacteraceae; D_5__Sulfitobacter; D_6__uncultured marine bacterium	1.02229e-05
D_0__Bacteria; D_1__Proteobacteria; D_2__Alphaproteobacteria; D_3__Rhodobacterales; D_4__Rhodobacteraceae; D_5__uncultured	3.49074e-06
D_0__Bacteria; D_1__Proteobacteria; D_2__Alphaproteobacteria; D_3__Rhodospirillales; D_4__Acetobacteraceae; D_5__Acidisphaera	5.29844e-05
D_0__Bacteria; D_1__Proteobacteria; D_2__Alphaproteobacteria; D_3__Rhodospirillales; D_4__I-10; D_5__uncultured bacterium; D_6__uncultured bacterium	3.69021e-05
D_0__Bacteria; D_1__Proteobacteria; D_2__Alphaproteobacteria; D_3__Rhodospirillales; D_4__JG37-AG-20; Ambiguous_taxa; Ambiguous_taxa	6.58253e-05
D_0__Bacteria; D_1__Proteobacteria; D_2__Alphaproteobacteria; D_3__Rhodospirillales; D_4__Rhodospirillaceae; D_5__Dongia; Ambiguous_taxa	2.82999e-05
D_0__Bacteria; D_1__Proteobacteria; D_2__Alphaproteobacteria; D_3__Rhodospirillales; D_4__Rhodospirillaceae; D_5__uncultured; Ambiguous_taxa	8.93878e-05
D_0__Bacteria; D_1__Proteobacteria; D_2__Alphaproteobacteria; D_3__Rickettsiales; D_4__TK34; D_5__uncultured bacterium; D_6__uncultured bacterium	0.000152096
D_0__Bacteria; D_1__Proteobacteria; D_2__Alphaproteobacteria; D_3__Sphingomonadales; D_4__Sphingomonadaceae; D_5__Novosphingobium; Ambiguous_taxa	9.18812e-05
D_0__Bacteria; D_1__Proteobacteria; D_2__Alphaproteobacteria; D_3__Sphingomonadales; D_4__Sphingomonadaceae; D_5__Sphingomonas	2.03211e-05
D_0__Bacteria; D_1__Proteobacteria; D_2__Alphaproteobacteria; D_3__Sphingomonadales; D_4__Sphingomonadaceae; D_5__Sphingomonas; Ambiguous_taxa	0.000128659
D_0__Bacteria; D_1__Proteobacteria; D_2__Betaproteobacteria; D_3__Burkholderiales; D_4__Alcaligenaceae; D_5__Sutterella; Ambiguous_taxa	6.47033e-05
D_0__Bacteria; D_1__Proteobacteria; D_2__Betaproteobacteria; D_3__Burkholderiales; D_4__Burkholderiaceae; D_5__Burkholderia-Paraburkholderia	0.000128534
D_0__Bacteria; D_1__Proteobacteria; D_2__Betaproteobacteria; D_3__Burkholderiales; D_4__Burkholderiaceae; D_5__Burkholderia-Paraburkholderia; Ambiguous_taxa	0.000158205
D_0__Bacteria; D_1__Proteobacteria; D_2__Betaproteobacteria; D_3__Burkholderiales; D_4__Burkholderiaceae; D_5__Cupriavidus; Ambiguous_taxa	3.59047e-05
D_0__Bacteria; D_1__Proteobacteria; D_2__Betaproteobacteria; D_3__Burkholderiales; D_4__Comamonadaceae	5.51038e-05
D_0__Bacteria; D_1__Proteobacteria; D_2__Betaproteobacteria; D_3__Burkholderiales; D_4__Comamonadaceae; Ambiguous_taxa; Ambiguous_taxa	8.31543e-05
D_0__Bacteria; D_1__Proteobacteria; D_2__Betaproteobacteria; D_3__Burkholderiales; D_4__Comamonadaceae; D_5__uncultured	3.26633e-05
D_0__Bacteria; D_1__Proteobacteria; D_2__Betaproteobacteria; D_3__Burkholderiales; D_4__Comamonadaceae; D_5__uncultured; D_6__uncultured bacterium	3.07933e-05
D_0__Bacteria; D_1__Proteobacteria; D_2__Betaproteobacteria; D_3__Methylophilales; D_4__Methylophilaceae; D_5__Methylotenera	0.000667977
D_0__Bacteria; D_1__Proteobacteria; D_2__Betaproteobacteria; D_3__Neisseriales; D_4__Neisseriaceae; D_5__Neisseria; D_6__uncultured bacterium	6.99394e-05
D_0__Bacteria; D_1__Proteobacteria; D_2__Betaproteobacteria; D_3__Neisseriales; D_4__Neisseriaceae; D_5__Vogesella	4.40082e-05
D_0__Bacteria; D_1__Proteobacteria; D_2__Betaproteobacteria; D_3__Nitrosomonadales; D_4__Nitrosomonadaceae; D_5__uncultured; D_6__uncultured bacterium	8.19076e-05
D_0__Bacteria; D_1__Proteobacteria; D_2__Betaproteobacteria; D_3__Rhodocyclales; D_4__Rhodocyclaceae; D_5__Azoarcus; Ambiguous_taxa	5.32337e-05
D_0__Bacteria; D_1__Proteobacteria; D_2__Betaproteobacteria; D_3__Rhodocyclales; D_4__Rhodocyclaceae; D_5__Dechloromonas; D_6__uncultured bacterium	3.21646e-05
D_0__Bacteria; D_1__Proteobacteria; D_2__Betaproteobacteria; D_3__Rhodocyclales; D_4__Rhodocyclaceae; D_5__uncultured	5.89685e-05
D_0__Bacteria; D_1__Proteobacteria; D_2__Betaproteobacteria; D_3__Rhodocyclales; D_4__Rhodocyclaceae; D_5__Zoogloea; D_6__uncultured bacterium	0.000604022
D_0__Bacteria; D_1__Proteobacteria; D_2__Betaproteobacteria; D_3__SC-I-84	0.000221163
D_0__Bacteria; D_1__Proteobacteria; D_2__Betaproteobacteria; D_3__SC-I-84; D_4__uncultured bacterium; D_5__uncultured bacterium; D_6__uncultured bacterium	5.03663e-05
D_0__Bacteria; D_1__Proteobacteria; D_2__Deltaproteobacteria; D_3__Bdellovibrionales; D_4__Bdellovibrionaceae; D_5__Bdellovibrio; D_6__uncultured bacterium	7.53002e-05
D_0__Bacteria; D_1__Proteobacteria; D_2__Deltaproteobacteria; D_3__Desulfovibrionales; D_4__Desulfovibrionaceae; D_5__Desulfovibrio; D_6__uncultured bacterium	5.42311e-05
D_0__Bacteria; D_1__Proteobacteria; D_2__Deltaproteobacteria; D_3__Desulfurellales; D_4__Desulfurellaceae; D_5__H16; Ambiguous_taxa	2.63052e-05
D_0__Bacteria; D_1__Proteobacteria; D_2__Deltaproteobacteria; D_3__Desulfurellales; D_4__Desulfurellaceae; D_5__H16; D_6__uncultured bacterium	2.05704e-05
D_0__Bacteria; D_1__Proteobacteria; D_2__Deltaproteobacteria; D_3__Desulfuromonadales; D_4__Desulfuromonadaceae	2.51832e-05
D_0__Bacteria; D_1__Proteobacteria; D_2__Deltaproteobacteria; D_3__Desulfuromonadales; D_4__Desulfuromonadaceae; D_5__Desulfuromonas	7.38041e-05
D_0__Bacteria; D_1__Proteobacteria; D_2__Deltaproteobacteria; D_3__Desulfuromonadales; D_4__Desulfuromonadaceae; D_5__Desulfuromonas; D_6__uncultured bacterium	8.3279e-05
D_0__Bacteria; D_1__Proteobacteria; D_2__Deltaproteobacteria; D_3__Myxococcales; D_4__BIrii41; D_5__uncultured bacterium; D_6__uncultured bacterium	0.000411159
D_0__Bacteria; D_1__Proteobacteria; D_2__Deltaproteobacteria; D_3__Myxococcales; D_4__Sandaracinaceae; D_5__uncultured; D_6__uncultured bacterium	2.89232e-05
D_0__Bacteria; D_1__Proteobacteria; D_2__Deltaproteobacteria; D_3__NB1-j; D_4__uncultured bacterium; D_5__uncultured bacterium; D_6__uncultured bacterium	4.00188e-05
D_0__Bacteria; D_1__Proteobacteria; D_2__Deltaproteobacteria; D_3__Oligoflexales; D_4__0319-6G20; D_5__uncultured bacterium; D_6__uncultured bacterium	7.06874e-05
D_0__Bacteria; D_1__Proteobacteria; D_2__Gammaproteobacteria; D_3__Legionellales; D_4__Coxiellaceae; D_5__Aquicella; D_6__uncultured bacterium	4.08915e-05
D_0__Bacteria; D_1__Proteobacteria; D_2__Gammaproteobacteria; D_3__Methylococcales; D_4__Methylococcaceae; D_5__uncultured; D_6__uncultured bacterium	4.43822e-05
D_0__Bacteria; D_1__Proteobacteria; D_2__Gammaproteobacteria; D_3__Oceanospirillales; D_4__Oceanospirillaceae; D_5__Amphritea; Ambiguous_taxa	6.5576e-05
D_0__Bacteria; D_1__Proteobacteria; D_2__Gammaproteobacteria; D_3__Oceanospirillales; D_4__Oceanospirillaceae; D_5__Balneatrix; D_6__uncultured marine bacterium	6.10879e-06
D_0__Bacteria; D_1__Proteobacteria; D_2__Gammaproteobacteria; D_3__Pseudomonadales; D_4__Pseudomonadaceae; D_5__Pseudomonas; Ambiguous_taxa	3.26633e-05
D_0__Bacteria; D_1__Proteobacteria; D_2__Gammaproteobacteria; D_3__Thiotrichales; D_4__Piscirickettsiaceae; D_5__uncultured; Ambiguous_taxa	0.000522613
D_0__Bacteria; D_1__Proteobacteria; D_2__Gammaproteobacteria; D_3__Thiotrichales; D_4__Piscirickettsiaceae; D_5__uncultured; D_6__uncultured bacterium	0.000343713
D_0__Bacteria; D_1__Proteobacteria; D_2__Gammaproteobacteria; D_3__Xanthomonadales; D_4__JTB255 marine benthic group; Ambiguous_taxa; Ambiguous_taxa	3.47827e-05
D_0__Bacteria; D_1__Proteobacteria; D_2__Gammaproteobacteria; D_3__Xanthomonadales; D_4__Xanthomonadaceae; D_5__Dokdonella	0.000124918
D_0__Bacteria; D_1__Proteobacteria; D_2__Gammaproteobacteria; D_3__Xanthomonadales; D_4__Xanthomonadaceae; D_5__Luteimonas	6.07139e-05
D_0__Bacteria; D_1__Proteobacteria; D_2__Gammaproteobacteria; D_3__Xanthomonadales; D_4__Xanthomonadaceae; D_5__Mizugakiibacter	4.87456e-05
D_0__Bacteria; D_1__Proteobacteria; D_2__Gammaproteobacteria; D_3__Xanthomonadales; D_4__Xanthomonadaceae; D_5__Mizugakiibacter; Ambiguous_taxa	2.49338e-05
D_0__Bacteria; D_1__Proteobacteria; D_2__Gammaproteobacteria; D_3__Xanthomonadales; D_4__Xanthomonadaceae; D_5__Rhodanobacter	3.86474e-05
D_0__Bacteria; D_1__Proteobacteria; D_2__Gammaproteobacteria; D_3__Xanthomonadales; D_4__Xanthomonadaceae; D_5__Rhodanobacter; Ambiguous_taxa	3.56554e-05
D_0__Bacteria; D_1__Proteobacteria; D_2__Gammaproteobacteria; D_3__Xanthomonadales; D_4__Xanthomonadaceae; D_5__Rhodanobacter; D_6__uncultured bacterium	0.000153468
D_0__Bacteria; D_1__Proteobacteria; D_2__Gammaproteobacteria; D_3__Xanthomonadales; D_4__Xanthomonadaceae; D_5__Stenotrophomonas	2.96713e-05
D_0__Bacteria; D_1__Proteobacteria; D_2__Gammaproteobacteria; D_3__Xanthomonadales; D_4__Xanthomonadaceae; D_5__Stenotrophomonas; Ambiguous_taxa	2.99206e-05
D_0__Bacteria; D_1__Proteobacteria; D_2__Gammaproteobacteria; D_3__Xanthomonadales; D_4__Xanthomonadaceae; D_5__Stenotrophomonas; D_6__uncultured bacterium	1.85757e-05
D_0__Bacteria; D_1__Proteobacteria; D_2__Gammaproteobacteria; D_3__Xanthomonadales; D_4__Xanthomonadaceae; D_5__uncultured; D_6__uncultured bacterium	3.2788e-05
D_0__Bacteria; D_1__Proteobacteria; D_2__Gammaproteobacteria; D_3__Xanthomonadales; D_4__Xanthomonadales Incertae Sedis; D_5__Acidibacter; D_6__uncultured bacterium	3.64034e-05
D_0__Bacteria; D_1__Proteobacteria; D_2__Gammaproteobacteria; D_3__Xanthomonadales; D_4__Xanthomonadales Incertae Sedis; D_5__Candidatus Competibacter; Ambiguous_taxa	3.1292e-05
D_0__Bacteria; D_1__Proteobacteria; D_2__Gammaproteobacteria; D_3__Xanthomonadales; D_4__Xanthomonadales Incertae Sedis; D_5__Candidatus Competibacter; D_6__uncultured bacterium	0.000126165
D_0__Bacteria; D_1__Spirochaetae; D_2__Spirochaetes; D_3__Spirochaetales; D_4__Spirochaetaceae; D_5__Treponema 2; D_6__uncultured bacterium	8.65204e-05
D_0__Bacteria; D_1__Spirochaetae; D_2__Spirochaetes; D_3__Spirochaetales; D_4__Spirochaetaceae; D_5__uncultured; D_6__uncultured bacterium	8.41517e-05
D_0__Bacteria; D_1__Synergistetes; D_2__Synergistia; D_3__Synergistales; D_4__Synergistaceae; D_5__Lactivibrio; D_6__uncultured bacterium	6.60746e-06
D_0__Bacteria; D_1__Tenericutes; D_2__Mollicutes; D_3__NB1-n; D_4__uncultured bacterium; D_5__uncultured bacterium; D_6__uncultured bacterium	6.27086e-05
D_0__Bacteria; D_1__Thermotogae; D_2__Thermotogae; D_3__Petrotogales; D_4__Petrotogaceae; D_5__Defluviitoga; D_6__uncultured bacterium	2.19418e-05
D_0__Bacteria; D_1__Verrucomicrobia; D_2__OPB35 soil group; Ambiguous_taxa; Ambiguous_taxa; Ambiguous_taxa; Ambiguous_taxa	3.29127e-05
D_0__Bacteria; D_1__Verrucomicrobia; D_2__OPB35 soil group; D_3__uncultured bacterium; D_4__uncultured bacterium; D_5__uncultured bacterium; D_6__uncultured bacterium	3.29127e-05
D_0__Bacteria; D_1__Verrucomicrobia; D_2__Opitutae; D_3__Opitutales; D_4__Opitutaceae; D_5__Opitutus; D_6__uncultured bacterium	0.000249712
D_0__Bacteria; D_1__Verrucomicrobia; D_2__Spartobacteria; D_3__Chthoniobacterales; D_4__DA101 soil group; D_5__uncultured Verrucomicrobia bacterium; D_6__uncultured Verrucomicrobia bacterium	6.38306e-05
D_0__Bacteria; D_1__Verrucomicrobia; D_2__Verrucomicrobiae; D_3__Verrucomicrobiales; D_4__DEV007; D_5__uncultured bacterium; D_6__uncultured bacterium	4.87456e-05
D_0__Bacteria; D_1__Verrucomicrobia; D_2__Verrucomicrobiae; D_3__Verrucomicrobiales; D_4__Verrucomicrobiaceae; D_5__Akkermansia; D_6__uncultured bacterium	7.48015e-07
Unassigned	0.0022307
Exclusive taxa in cecal samples comparing with fecal samples	Cecum_RelAb, %
D_0__Bacteria; D_1__Actinobacteria; D_2__Acidimicrobiia; D_3__Acidimicrobiales; D_4__uncultured	2.15033e-07
D_0__Bacteria; D_1__Actinobacteria; D_2__Coriobacteriia; D_3__Coriobacteriales; D_4__Coriobacteriaceae; D_5__Enorma; Ambiguous_taxa	4.30067e-07
D_0__Bacteria; D_1__Actinobacteria; D_2__MB-A2-108; D_3__uncultured bacterium; D_4__uncultured bacterium; D_5__uncultured bacterium; D_6__uncultured bacterium	2.15033e-07
D_0__Bacteria; D_1__Bacteroidetes; D_2__Bacteroidia; D_3__Bacteroidales; D_4__Bacteroidaceae; D_5__Bacteroides	8.74469e-05
D_0__Bacteria; D_1__Bacteroidetes; D_2__Bacteroidia; D_3__Bacteroidales; D_4__Bacteroidaceae; D_5__Bacteroides; D_6__uncultured bacterium	5.28982e-05
D_0__Bacteria; D_1__Bacteroidetes; D_2__Bacteroidia; D_3__Bacteroidales; D_4__Porphyromonadaceae; D_5__Butyricimonas	6.72338e-05
D_0__Bacteria; D_1__Gemmatimonadetes; D_2__Gemmatimonadetes; D_3__Gemmatimonadales; D_4__Gemmatimonadaceae; D_5__uncultured	2.15033e-07
Unassigned	0.000147155
