# Supplementary material for: Efficacy of Fecal Sampling as a Gut Proxy in the Study of Chicken Gut Microbiota
Source: Front Microbiol. 2019 Sep 13;10:2126. doi: 10.3389/fmicb.2019.02126 (PMC6753641; doi:10.3389/fmicb.2019.02126)
Supplement: Supplementary file 5 [file Table_5.xlsx]

## Sheet: Table S4
Supplementary Table S5 Spearman correlations of each genus between two sites. Only genera with abundance > 0.1% at either site of comparison and significant (P < 0.05) value are shown.
Taxa	Duodenum (RelAb), %	Jejunum (RelAb), %	r (D-J)
D_0__Archaea.D_1__Euryarchaeota.D_2__Methanomicrobia.D_3__Methanomicrobiales.D_4__Methanocorpusculaceae.D_5__Methanocorpusculum	0.485865	0.0851881	-0.187709
D_0__Bacteria.D_1__Acidobacteria.D_2__Blastocatellia.D_3__Blastocatellales.D_4__Blastocatellaceae..Subgroup.4..D_5__RB41	0.207973	0.12584	0.317183
D_0__Bacteria.D_1__Actinobacteria.D_2__Actinobacteria.D_3__Bifidobacteriales.D_4__Bifidobacteriaceae.D_5__Bifidobacterium	0.214884	0.123573	0.254428
D_0__Bacteria.D_1__Actinobacteria.D_2__Actinobacteria.D_3__Propionibacteriales.D_4__Nocardioidaceae.D_5__Nocardioides	0.114116	0.0664532	0.260229
D_0__Bacteria.D_1__Bacteroidetes.D_2__Bacteroidia.D_3__Bacteroidales.D_4__Bacteroidaceae.D_5__Bacteroides	1.16728	1.79167	0.299926
D_0__Bacteria.D_1__Bacteroidetes.D_2__Bacteroidia.D_3__Bacteroidales.D_4__Prevotellaceae.D_5__Prevotella.9	0.107923	0.171793	0.436572
D_0__Bacteria.D_1__Bacteroidetes.D_2__Flavobacteriia.D_3__Flavobacteriales.D_4__Flavobacteriaceae.D_5__Flavobacterium	0.247681	0.355955	0.478454
D_0__Bacteria.D_1__Bacteroidetes.D_2__Flavobacteriia.D_3__Flavobacteriales.D_4__Flavobacteriaceae.D_5__Vitellibacter	0.0015313	0.104781	0.630648
D_0__Bacteria.D_1__Cyanobacteria.D_2__Chloroplast.Other.Other.Other	0.421517	0.316859	0.252046
D_0__Bacteria.D_1__Firmicutes.D_2__Bacilli.D_3__Bacillales.D_4__Bacillaceae.D_5__Bacillus	4.65097	3.96039	0.516599
D_0__Bacteria.D_1__Firmicutes.D_2__Bacilli.D_3__Bacillales.Other.Other	0.144777	0.0718351	0.598341
D_0__Bacteria.D_1__Firmicutes.D_2__Bacilli.D_3__Lactobacillales.D_4__Enterococcaceae.D_5__Enterococcus	0.127691	0.137157	0.341682
D_0__Bacteria.D_1__Firmicutes.D_2__Bacilli.D_3__Lactobacillales.D_4__Lactobacillaceae.D_5__Lactobacillus	2.27323	5.39962	0.400234
D_0__Bacteria.D_1__Firmicutes.D_2__Bacilli.D_3__Lactobacillales.D_4__Streptococcaceae.D_5__Lactococcus	1.63949	1.59885	0.594041
D_0__Bacteria.D_1__Firmicutes.D_2__Clostridia.D_3__Clostridiales.D_4__Clostridiales.vadinBB60.group.D_5__uncultured.bacterium	0.181047	0.139314	-0.230575
D_0__Bacteria.D_1__Firmicutes.D_2__Clostridia.D_3__Clostridiales.D_4__Family.XVIII.D_5__Symbiobacterium	0.129046	0.074186	0.536424
D_0__Bacteria.D_1__Firmicutes.D_2__Clostridia.D_3__Clostridiales.D_4__Lachnospiraceae.D_5__Blautia	0.0972685	0.168185	0.244568
D_0__Bacteria.D_1__Firmicutes.D_2__Clostridia.D_3__Clostridiales.D_4__Lachnospiraceae.Other	0.367083	0.61958	0.394264
D_0__Bacteria.D_1__Firmicutes.D_2__Clostridia.D_3__Clostridiales.D_4__Peptostreptococcaceae.D_5__Peptoclostridium	0.177465	1.01604	0.179209
D_0__Bacteria.D_1__Firmicutes.D_2__Clostridia.D_3__Clostridiales.D_4__Peptostreptococcaceae.Other	0.0501529	0.153509	0.166684
D_0__Bacteria.D_1__Firmicutes.D_2__Clostridia.D_3__Clostridiales.D_4__Ruminococcaceae.D_5__Faecalibacterium	0.276079	0.426359	0.444334
D_0__Bacteria.D_1__Firmicutes.D_2__Erysipelotrichia.D_3__Erysipelotrichales.D_4__Erysipelotrichaceae.D_5__Catenibacterium	0.0916314	0.191554	0.63238
D_0__Bacteria.D_1__Firmicutes.D_2__Negativicutes.D_3__Selenomonadales.D_4__Veillonellaceae.D_5__Veillonella	0.106473	0.034368	0.187031
D_0__Bacteria.D_1__Gemmatimonadetes.D_2__Gemmatimonadetes.D_3__Gemmatimonadales.D_4__Gemmatimonadaceae.D_5__Gemmatimonas	0.108851	0.0713644	0.375535
D_0__Bacteria.D_1__Gemmatimonadetes.D_2__Gemmatimonadetes.D_3__Gemmatimonadales.D_4__Gemmatimonadaceae.D_5__uncultured	0.276496	0.175013	0.292244
D_0__Bacteria.D_1__Proteobacteria.D_2__Alphaproteobacteria.D_3__Rhizobiales.D_4__Phyllobacteriaceae.D_5__Mesorhizobium	0.224374	0.14336	-0.159273
D_0__Bacteria.D_1__Proteobacteria.D_2__Alphaproteobacteria.D_3__Sphingomonadales.D_4__Sphingomonadaceae.D_5__Novosphingobium	0.129421	0.136948	0.280536
D_0__Bacteria.D_1__Proteobacteria.D_2__Betaproteobacteria.D_3__Burkholderiales.D_4__Burkholderiaceae.D_5__Burkholderia.Paraburkholderia	0.127532	0.0825295	0.136932
D_0__Bacteria.D_1__Proteobacteria.D_2__Betaproteobacteria.D_3__Burkholderiales.D_4__Comamonadaceae.D_5__Aquabacterium	0.656249	0.471292	0.251479
D_0__Bacteria.D_1__Proteobacteria.D_2__Betaproteobacteria.D_3__Burkholderiales.D_4__Comamonadaceae.D_5__uncultured	0.112493	0.13622	0.177508
D_0__Bacteria.D_1__Proteobacteria.D_2__Betaproteobacteria.D_3__Burkholderiales.D_4__Comamonadaceae.Other	0.132234	0.091885	0.235117
D_0__Bacteria.D_1__Proteobacteria.D_2__Deltaproteobacteria.D_3__Desulfovibrionales.D_4__Desulfovibrionaceae.D_5__Desulfovibrio	0.147572	0.14416	-0.186223
D_0__Bacteria.D_1__Proteobacteria.D_2__Epsilonproteobacteria.D_3__Campylobacterales.D_4__Campylobacteraceae.D_5__Campylobacter	0.20984	1.41907	0.307069
D_0__Bacteria.D_1__Proteobacteria.D_2__Gammaproteobacteria.D_3__Enterobacteriales.D_4__Enterobacteriaceae.D_5__Escherichia.Shigella	0.789927	1.18721	0.282225
D_0__Bacteria.D_1__Proteobacteria.D_2__Gammaproteobacteria.D_3__Pasteurellales.D_4__Pasteurellaceae.D_5__Gallibacterium	0.772906	0.605498	0.191525
D_0__Bacteria.D_1__Proteobacteria.D_2__Gammaproteobacteria.D_3__Pseudomonadales.D_4__Moraxellaceae.D_5__Acinetobacter	0.638033	0.665572	0.169968
Taxa	Jejunum (RelAb), %	Ileum (RelAb), %	r (J-I)
D_0__Bacteria.D_1__Acidobacteria.D_2__Blastocatellia.D_3__Blastocatellales.D_4__Blastocatellaceae..Subgroup.4..D_5__RB41	0.12584	0.236224	0.351242
D_0__Bacteria.D_1__Actinobacteria.D_2__Actinobacteria.D_3__Bifidobacteriales.D_4__Bifidobacteriaceae.D_5__Bifidobacterium	0.123573	0.228253	0.19495
D_0__Bacteria.D_1__Actinobacteria.D_2__Actinobacteria.D_3__Micrococcales.D_4__Brevibacteriaceae.D_5__Brevibacterium	0.113893	0.0928026	0.209859
D_0__Bacteria.D_1__Actinobacteria.D_2__Actinobacteria.D_3__Micrococcales.D_4__Microbacteriaceae.D_5__Microbacterium	0.0917412	0.123512	0.316817
D_0__Bacteria.D_1__Bacteroidetes.D_2__Bacteroidia.D_3__Bacteroidales.D_4__Bacteroidaceae.D_5__Bacteroides	1.79167	5.95417	0.244469
D_0__Bacteria.D_1__Bacteroidetes.D_2__Bacteroidia.D_3__Bacteroidales.D_4__Prevotellaceae.D_5__Prevotella.9	0.171793	0.0877497	0.325647
D_0__Bacteria.D_1__Bacteroidetes.D_2__Bacteroidia.D_3__Bacteroidales.D_4__Rikenellaceae.D_5__Alistipes	0.0918338	0.421694	0.146586
D_0__Bacteria.D_1__Bacteroidetes.D_2__Flavobacteriia.D_3__Flavobacteriales.D_4__Flavobacteriaceae.D_5__Flavobacterium	0.355955	0.259597	0.537
D_0__Bacteria.D_1__Bacteroidetes.D_2__Flavobacteriia.D_3__Flavobacteriales.D_4__Flavobacteriaceae.D_5__Vitellibacter	0.104781	0.54781	0.6287
D_0__Bacteria.D_1__Cyanobacteria.D_2__Chloroplast.Other.Other.Other	0.316859	0.263507	0.153695
D_0__Bacteria.D_1__Deinococcus.Thermus.D_2__Deinococci.D_3__Thermales.D_4__Thermaceae.D_5__Thermus	0.438324	0.443595	0.23546
D_0__Bacteria.D_1__Firmicutes.D_2__Bacilli.D_3__Bacillales.D_4__Bacillaceae.D_5__Geobacillus	0.0644359	0.117964	0.440595
D_0__Bacteria.D_1__Firmicutes.D_2__Bacilli.D_3__Lactobacillales.D_4__Lactobacillaceae.D_5__Lactobacillus	5.39962	2.61839	0.236877
D_0__Bacteria.D_1__Firmicutes.D_2__Bacilli.D_3__Lactobacillales.D_4__Streptococcaceae.D_5__Lactococcus	1.59885	0.456499	0.376168
D_0__Bacteria.D_1__Firmicutes.D_2__Clostridia.D_3__Clostridiales.D_4__Christensenellaceae.D_5__Christensenellaceae.R.7.group	0.0148029	0.109916	0.144167
D_0__Bacteria.D_1__Firmicutes.D_2__Clostridia.D_3__Clostridiales.D_4__Clostridiaceae.1.D_5__Candidatus.Arthromitus	0.135756	0.140327	0.237579
D_0__Bacteria.D_1__Firmicutes.D_2__Clostridia.D_3__Clostridiales.D_4__Clostridiales.vadinBB60.group.D_5__uncultured.bacterium	0.139314	0.977064	0.151375
D_0__Bacteria.D_1__Firmicutes.D_2__Clostridia.D_3__Clostridiales.D_4__Family.XVIII.D_5__Symbiobacterium	0.074186	0.111604	0.214259
D_0__Bacteria.D_1__Firmicutes.D_2__Clostridia.D_3__Clostridiales.D_4__Lachnospiraceae.D_5__Blautia	0.168185	0.0750284	0.315203
D_0__Bacteria.D_1__Firmicutes.D_2__Clostridia.D_3__Clostridiales.D_4__Lachnospiraceae.D_5__.Ruminococcus..torques.group	0.058288	0.227398	0.139669
D_0__Bacteria.D_1__Firmicutes.D_2__Clostridia.D_3__Clostridiales.D_4__Lachnospiraceae.D_5__uncultured	0.106366	0.122707	0.166727
D_0__Bacteria.D_1__Firmicutes.D_2__Clostridia.D_3__Clostridiales.D_4__Lachnospiraceae.Other	0.61958	0.31121	0.385638
D_0__Bacteria.D_1__Firmicutes.D_2__Clostridia.D_3__Clostridiales.D_4__Peptostreptococcaceae.D_5__Intestinibacter	6.00792	4.16019	0.243367
D_0__Bacteria.D_1__Firmicutes.D_2__Clostridia.D_3__Clostridiales.D_4__Peptostreptococcaceae.D_5__Peptoclostridium	1.01604	0.964708	0.274427
D_0__Bacteria.D_1__Firmicutes.D_2__Clostridia.D_3__Clostridiales.D_4__Peptostreptococcaceae.Other	0.153509	0.13745	0.301771
D_0__Bacteria.D_1__Firmicutes.D_2__Clostridia.D_3__Clostridiales.D_4__Ruminococcaceae.D_5__Faecalibacterium	0.426359	0.366193	0.200234
D_0__Bacteria.D_1__Firmicutes.D_2__Clostridia.D_3__Clostridiales.D_4__Ruminococcaceae.D_5__uncultured	0.0706155	0.308028	0.215376
D_0__Bacteria.D_1__Firmicutes.D_2__Erysipelotrichia.D_3__Erysipelotrichales.D_4__Erysipelotrichaceae.D_5__Catenibacterium	0.191554	0.0501648	0.630349
D_0__Bacteria.D_1__Firmicutes.D_2__Erysipelotrichia.D_3__Erysipelotrichales.D_4__Erysipelotrichaceae.D_5__Turicibacter	0.0341832	0.15511	0.151667
D_0__Bacteria.D_1__Firmicutes.D_2__Negativicutes.D_3__Selenomonadales.D_4__Veillonellaceae.D_5__Megamonas	0.0671056	0.675074	0.186567
D_0__Bacteria.D_1__Gemmatimonadetes.D_2__Gemmatimonadetes.D_3__Gemmatimonadales.D_4__Gemmatimonadaceae.D_5__uncultured	0.175013	0.262928	0.241081
D_0__Bacteria.D_1__Proteobacteria.D_2__Alphaproteobacteria.D_3__Caulobacterales.D_4__Hyphomonadaceae.D_5__Oceanicaulis	0.0441737	0.138601	0.491316
D_0__Bacteria.D_1__Proteobacteria.D_2__Alphaproteobacteria.D_3__Rhizobiales.D_4__Brucellaceae.D_5__Ochrobactrum	0.282933	0.672974	0.191828
D_0__Bacteria.D_1__Proteobacteria.D_2__Alphaproteobacteria.D_3__Rhizobiales.D_4__Brucellaceae.Other	5.23447	6.85908	0.210654
D_0__Bacteria.D_1__Proteobacteria.D_2__Alphaproteobacteria.D_3__Rhizobiales.D_4__Methylobacteriaceae.D_5__Methylobacterium	0.548579	0.738242	0.160479
D_0__Bacteria.D_1__Proteobacteria.D_2__Alphaproteobacteria.D_3__Sphingomonadales.D_4__Sphingomonadaceae.D_5__Novosphingobium	0.136948	0.140328	0.382248
D_0__Bacteria.D_1__Proteobacteria.D_2__Alphaproteobacteria.D_3__Sphingomonadales.D_4__Sphingomonadaceae.D_5__Sphingomonas	0.394601	0.509761	0.263548
D_0__Bacteria.D_1__Proteobacteria.D_2__Betaproteobacteria.D_3__Burkholderiales.D_4__Comamonadaceae.D_5__Aquabacterium	0.471292	0.699659	0.298357
D_0__Bacteria.D_1__Proteobacteria.D_2__Betaproteobacteria.D_3__Burkholderiales.D_4__Comamonadaceae.D_5__uncultured	0.13622	0.1046	0.168741
D_0__Bacteria.D_1__Proteobacteria.D_2__Betaproteobacteria.D_3__Burkholderiales.D_4__Comamonadaceae.Other	0.091885	0.13814	0.226262
D_0__Bacteria.D_1__Proteobacteria.D_2__Epsilonproteobacteria.D_3__Campylobacterales.D_4__Campylobacteraceae.D_5__Campylobacter	1.41907	3.28233	0.390659
D_0__Bacteria.D_1__Proteobacteria.D_2__Epsilonproteobacteria.D_3__Campylobacterales.D_4__Helicobacteraceae.D_5__Helicobacter	0.0460758	0.342885	0.15465
D_0__Bacteria.D_1__Proteobacteria.D_2__Gammaproteobacteria.D_3__Enterobacteriales.D_4__Enterobacteriaceae.D_5__Escherichia.Shigella	1.18721	0.78003	0.479382
D_0__Bacteria.D_1__Proteobacteria.D_2__Gammaproteobacteria.D_3__Pasteurellales.D_4__Pasteurellaceae.D_5__Gallibacterium	0.605498	0.255025	0.139766
D_0__Bacteria.D_1__Proteobacteria.D_2__Gammaproteobacteria.D_3__Pseudomonadales.D_4__Moraxellaceae.D_5__Acinetobacter	0.665572	1.0839	0.222078
D_0__Bacteria.D_1__Proteobacteria.D_2__Gammaproteobacteria.D_3__Thiotrichales.D_4__Piscirickettsiaceae.D_5__uncultured	0.0261445	0.10383	0.487313
Taxa	Duodenum (RelAb), %	Ileum (RelAb), %	r (D-I)
D_0__Bacteria.D_1__Acidobacteria.D_2__Blastocatellia.D_3__Blastocatellales.D_4__Blastocatellaceae..Subgroup.4..D_5__RB41	0.207973	0.236224	0.258507
D_0__Bacteria.D_1__Actinobacteria.D_2__Actinobacteria.D_3__Bifidobacteriales.D_4__Bifidobacteriaceae.D_5__Bifidobacterium	0.214884	0.228253	0.16884
D_0__Bacteria.D_1__Actinobacteria.D_2__Actinobacteria.D_3__Corynebacteriales.D_4__Corynebacteriaceae.D_5__Corynebacterium.1	0.205699	0.196317	0.138229
D_0__Bacteria.D_1__Actinobacteria.D_2__Actinobacteria.D_3__Micrococcales.D_4__Microbacteriaceae.D_5__Microbacterium	0.0750731	0.123512	0.312661
D_0__Bacteria.D_1__Actinobacteria.D_2__Actinobacteria.D_3__Propionibacteriales.D_4__Nocardioidaceae.D_5__Nocardioides	0.114116	0.0930117	0.144853
D_0__Bacteria.D_1__Bacteroidetes.D_2__Bacteroidia.D_3__Bacteroidales.D_4__Bacteroidaceae.D_5__Bacteroides	1.16728	5.95417	0.15318
D_0__Bacteria.D_1__Bacteroidetes.D_2__Flavobacteriia.D_3__Flavobacteriales.D_4__Flavobacteriaceae.D_5__Flavobacterium	0.247681	0.259597	0.535738
D_0__Bacteria.D_1__Bacteroidetes.D_2__Flavobacteriia.D_3__Flavobacteriales.D_4__Flavobacteriaceae.D_5__Vitellibacter	0.0015313	0.54781	0.501501
D_0__Bacteria.D_1__Cyanobacteria.D_2__Chloroplast.Other.Other.Other	0.421517	0.263507	0.189145
D_0__Bacteria.D_1__Firmicutes.D_2__Bacilli.D_3__Bacillales.D_4__Bacillaceae.D_5__Geobacillus	0.0541554	0.117964	0.495367
D_0__Bacteria.D_1__Firmicutes.D_2__Bacilli.D_3__Bacillales.Other.Other	0.144777	0.00381098	0.20501
D_0__Bacteria.D_1__Firmicutes.D_2__Bacilli.D_3__Lactobacillales.D_4__Enterococcaceae.D_5__Enterococcus	0.127691	0.0696207	0.14491
D_0__Bacteria.D_1__Firmicutes.D_2__Bacilli.D_3__Lactobacillales.D_4__Lactobacillaceae.D_5__Lactobacillus	2.27323	2.61839	0.404827
D_0__Bacteria.D_1__Firmicutes.D_2__Bacilli.D_3__Lactobacillales.D_4__Streptococcaceae.D_5__Lactococcus	1.63949	0.456499	0.475569
D_0__Bacteria.D_1__Firmicutes.D_2__Clostridia.D_3__Clostridiales.D_4__Family.XVIII.D_5__Symbiobacterium	0.129046	0.111604	0.353562
D_0__Bacteria.D_1__Firmicutes.D_2__Clostridia.D_3__Clostridiales.D_4__Lachnospiraceae.Other	0.367083	0.31121	0.235171
D_0__Bacteria.D_1__Firmicutes.D_2__Clostridia.D_3__Clostridiales.D_4__Ruminococcaceae.D_5__Ruminiclostridium.9	0.0242071	0.135939	0.138758
D_0__Bacteria.D_1__Gemmatimonadetes.D_2__Gemmatimonadetes.D_3__Gemmatimonadales.D_4__Gemmatimonadaceae.D_5__uncultured	0.276496	0.262928	0.183324
D_0__Bacteria.D_1__Planctomycetes.D_2__Phycisphaerae.D_3__Phycisphaerales.D_4__Phycisphaeraceae.D_5__SM1A02	0.106519	0.170401	0.160866
D_0__Bacteria.D_1__Proteobacteria.D_2__Alphaproteobacteria.D_3__Caulobacterales.D_4__Hyphomonadaceae.D_5__Oceanicaulis	0.00121683	0.138601	0.40769
D_0__Bacteria.D_1__Proteobacteria.D_2__Alphaproteobacteria.D_3__Rhizobiales.D_4__Brucellaceae.D_5__Ochrobactrum	0.647488	0.672974	0.274471
D_0__Bacteria.D_1__Proteobacteria.D_2__Alphaproteobacteria.D_3__Rhizobiales.Other.Other	0.124641	0.106754	0.28018
D_0__Bacteria.D_1__Proteobacteria.D_2__Alphaproteobacteria.D_3__Rhodobacterales.D_4__Rhodobacteraceae.D_5__uncultured	0.152627	0.000343147	0.274623
D_0__Bacteria.D_1__Proteobacteria.D_2__Alphaproteobacteria.D_3__Sphingomonadales.D_4__Sphingomonadaceae.D_5__Novosphingobium	0.129421	0.140328	0.162465
D_0__Bacteria.D_1__Proteobacteria.D_2__Betaproteobacteria.D_3__Burkholderiales.D_4__Comamonadaceae.D_5__Aquabacterium	0.656249	0.699659	0.206291
D_0__Bacteria.D_1__Proteobacteria.D_2__Betaproteobacteria.D_3__Burkholderiales.D_4__Comamonadaceae.Other	0.132234	0.13814	0.210363
D_0__Bacteria.D_1__Proteobacteria.D_2__Betaproteobacteria.D_3__Neisseriales.D_4__Neisseriaceae.D_5__Neisseria	0.416079	0.251311	0.176662
D_0__Bacteria.D_1__Proteobacteria.D_2__Epsilonproteobacteria.D_3__Campylobacterales.D_4__Campylobacteraceae.D_5__Campylobacter	0.20984	3.28233	0.186543
D_0__Bacteria.D_1__Proteobacteria.D_2__Gammaproteobacteria.D_3__Pseudomonadales.D_4__Moraxellaceae.D_5__Acinetobacter	0.638033	1.0839	0.179299
D_0__Bacteria.D_1__Proteobacteria.D_2__Gammaproteobacteria.D_3__Pseudomonadales.D_4__Pseudomonadaceae.D_5__Pseudomonas	0.661958	0.785397	0.148167
D_0__Bacteria.D_1__Proteobacteria.D_2__Gammaproteobacteria.D_3__Thiotrichales.D_4__Piscirickettsiaceae.D_5__uncultured	0.00112966	0.10383	0.304642
Taxa	Cecum (RelAb), %	Duodenum (RelAb), %	r (C-D)
D_0__Bacteria.D_1__Bacteroidetes.D_2__Bacteroidia.D_3__Bacteroidales.D_4__Rikenellaceae.D_5__Rikenellaceae.RC9.gut.group	0.612948	13.9076	-0.142189
D_0__Bacteria.D_1__Firmicutes.D_2__Clostridia.D_3__Clostridiales.D_4__Clostridiales.vadinBB60.group.D_5__uncultured.rumen.bacterium	0.0399199	1.26829	0.187051
D_0__Bacteria.D_1__Firmicutes.D_2__Clostridia.D_3__Clostridiales.D_4__Peptostreptococcaceae.D_5__Intestinibacter	0.741134	0.0210376	0.157153
D_0__Bacteria.D_1__Firmicutes.D_2__Clostridia.D_3__Clostridiales.D_4__Ruminococcaceae.D_5__Ruminiclostridium	0.00477796	0.173118	-0.148714
D_0__Bacteria.D_1__Firmicutes.D_2__Negativicutes.D_3__Selenomonadales.D_4__Acidaminococcaceae.D_5__Phascolarctobacterium	0.0683939	2.16339	0.273565
D_0__Bacteria.D_1__Firmicutes.D_2__Negativicutes.D_3__Selenomonadales.D_4__Veillonellaceae.D_5__Megamonas	0.23088	1.52424	-0.14516
D_0__Bacteria.D_1__Proteobacteria.D_2__Gammaproteobacteria.D_3__Pseudomonadales.D_4__Moraxellaceae.D_5__Acinetobacter	0.638033	0.000746509	0.17066
Taxa	Cecum (RelAb), %	Jejunum (RelAb), %	r (C-J)
D_0__Bacteria.D_1__Actinobacteria.D_2__Actinobacteria.D_3__Corynebacteriales.D_4__Nocardiaceae.D_5__Rhodococcus	4.45272	0.00179299	-0.219826
D_0__Bacteria.D_1__Bacteroidetes.D_2__Bacteroidia.D_3__Bacteroidales.D_4__Bacteroidaceae.D_5__Bacteroides	1.79167	28.3054	-0.14614
D_0__Bacteria.D_1__Cyanobacteria.D_2__Melainabacteria.D_3__Gastranaerophilales.D_4__uncultured.bacterium.D_5__uncultured.bacterium	0.0105622	0.502229	0.216216
D_0__Bacteria.D_1__Cyanobacteria.D_2__Melainabacteria.D_3__Gastranaerophilales.Other.Other	0.00744326	0.284205	0.225987
D_0__Bacteria.D_1__Deferribacteres.D_2__Deferribacteres.D_3__Deferribacterales.D_4__Deferribacteraceae.D_5__Mucispirillum	0.019851	0.620678	0.148892
D_0__Bacteria.D_1__Firmicutes.D_2__Bacilli.D_3__Lactobacillales.D_4__Lactobacillaceae.D_5__Lactobacillus	5.39962	0.676608	0.140155
D_0__Bacteria.D_1__Firmicutes.D_2__Clostridia.D_3__Clostridiales.D_4__Peptostreptococcaceae.Other	0.153509	0.00153552	0.150225
D_0__Bacteria.D_1__Firmicutes.D_2__Clostridia.D_3__Clostridiales.D_4__Ruminococcaceae.D_5__Ruminiclostridium.5	0.0313999	0.362651	0.144913
D_0__Bacteria.D_1__Firmicutes.D_2__Clostridia.D_3__Clostridiales.D_4__Ruminococcaceae.D_5__Ruminococcaceae.UCG.014	0.0239488	0.496349	0.206423
D_0__Bacteria.D_1__Proteobacteria.D_2__Deltaproteobacteria.D_3__Desulfovibrionales.D_4__Desulfovibrionaceae.D_5__Desulfovibrio	0.14416	2.90455	0.160473
D_0__Bacteria.D_1__Proteobacteria.D_2__Epsilonproteobacteria.D_3__Campylobacterales.D_4__Campylobacteraceae.D_5__Campylobacter	1.41907	1.62158	0.207715
D_0__Bacteria.D_1__Proteobacteria.D_2__Epsilonproteobacteria.D_3__Campylobacterales.D_4__Helicobacteraceae.D_5__Helicobacter	0.0460758	0.715317	0.182624
D_0__Bacteria.D_1__Tenericutes.D_2__Mollicutes.D_3__Mollicutes.RF9.D_4__uncultured.bacterium.D_5__uncultured.bacterium	0.0120848	0.311662	0.151149
Taxon	Cecum (RelAb), %	Ileum (RelAb), %	r (C-I)
D_0__Bacteria.D_1__Bacteroidetes.D_2__Bacteroidia.D_3__Bacteroidales.D_4__Porphyromonadaceae.D_5__uncultured	0.0370203	0.398646	0.145351
D_0__Bacteria.D_1__Bacteroidetes.D_2__Bacteroidia.D_3__Bacteroidales.D_4__Rikenellaceae.D_5__Rikenellaceae.RC9.gut.group	2.4785	13.9076	0.150283
D_0__Bacteria.D_1__Cyanobacteria.D_2__Melainabacteria.D_3__Gastranaerophilales.D_4__uncultured.bacterium.D_5__uncultured.bacterium	0.0950459	0.502229	0.137597
D_0__Bacteria.D_1__Cyanobacteria.D_2__Melainabacteria.D_3__Gastranaerophilales.Other.Other	0.0972511	0.284205	0.239363
D_0__Bacteria.D_1__Deferribacteres.D_2__Deferribacteres.D_3__Deferribacterales.D_4__Deferribacteraceae.D_5__Mucispirillum	0.138338	0.620678	0.2719
D_0__Bacteria.D_1__Firmicutes.D_2__Bacilli.D_3__Lactobacillales.D_4__Lactobacillaceae.D_5__Lactobacillus	2.61839	0.676608	0.222325
D_0__Bacteria.D_1__Firmicutes.D_2__Clostridia.D_3__Clostridiales.D_4__Clostridiaceae.1.D_5__Candidatus.Arthromitus	0.140327	0.000254515	0.303678
D_0__Bacteria.D_1__Firmicutes.D_2__Clostridia.D_3__Clostridiales.D_4__Clostridiales.vadinBB60.group.D_5__uncultured.rumen.bacterium	0.448332	1.26829	0.265151
D_0__Bacteria.D_1__Firmicutes.D_2__Clostridia.D_3__Clostridiales.D_4__Clostridiales.vadinBB60.group.Other	0.105143	0.338683	0.250826
D_0__Bacteria.D_1__Firmicutes.D_2__Clostridia.D_3__Clostridiales.D_4__Peptostreptococcaceae.D_5__Intestinibacter	4.16019	0.0210376	0.173219
D_0__Bacteria.D_1__Firmicutes.D_2__Clostridia.D_3__Clostridiales.D_4__Peptostreptococcaceae.D_5__Peptoclostridium	0.964708	0.00616313	0.223605
D_0__Bacteria.D_1__Firmicutes.D_2__Clostridia.D_3__Clostridiales.D_4__Peptostreptococcaceae.Other	0.13745	0.00153552	0.179367
D_0__Bacteria.D_1__Firmicutes.D_2__Clostridia.D_3__Clostridiales.D_4__Ruminococcaceae.D_5__Butyricicoccus	0.0487102	0.101386	0.193344
D_0__Bacteria.D_1__Firmicutes.D_2__Clostridia.D_3__Clostridiales.D_4__Ruminococcaceae.D_5__Ruminococcaceae.UCG.010	0.0309023	0.183993	0.230023
D_0__Bacteria.D_1__Firmicutes.D_2__Clostridia.D_3__Clostridiales.D_4__Ruminococcaceae.D_5__Ruminococcaceae.UCG.014	0.0833736	0.496349	0.241831
D_0__Bacteria.D_1__Firmicutes.D_2__Erysipelotrichia.D_3__Erysipelotrichales.D_4__Erysipelotrichaceae.D_5__Turicibacter	0.15511	0.00545711	0.194977
D_0__Bacteria.D_1__Gemmatimonadetes.D_2__Gemmatimonadetes.D_3__Gemmatimonadales.D_4__Gemmatimonadaceae.D_5__uncultured	0.262928	0.000306117	-0.175484
D_0__Bacteria.D_1__Lentisphaerae.D_2__Lentisphaeria.D_3__Victivallales.D_4__Victivallaceae.Ambiguous_taxa	0.0186668	0.148991	0.142022
D_0__Bacteria.D_1__Lentisphaerae.D_2__Lentisphaeria.D_3__Victivallales.D_4__Victivallaceae.D_5__Victivallis	0.031449	0.211509	0.167095
D_0__Bacteria.D_1__Lentisphaerae.D_2__Lentisphaeria.D_3__Victivallales.D_4__vadinBE97.D_5__uncultured.bacterium	0.0245066	0.153634	0.285015
D_0__Bacteria.D_1__Proteobacteria.D_2__Alphaproteobacteria.D_3__Rhizobiales.D_4__Bradyrhizobiaceae.D_5__Bradyrhizobium	0.211717	7.60097e-05	-0.241335
D_0__Bacteria.D_1__Proteobacteria.D_2__Alphaproteobacteria.D_3__Rhizobiales.D_4__Bradyrhizobiaceae.Other	0.125751	1.73786e-05	0.143217
D_0__Bacteria.D_1__Proteobacteria.D_2__Alphaproteobacteria.D_3__Rhodospirillales.D_4__Rhodospirillaceae.D_5__uncultured	0.0937357	0.288538	0.256155
D_0__Bacteria.D_1__Proteobacteria.D_2__Betaproteobacteria.D_3__Burkholderiales.D_4__Burkholderiaceae.D_5__Burkholderia.Paraburkholderia	0.11335	2.32039e-05	-0.149232
D_0__Bacteria.D_1__Proteobacteria.D_2__Epsilonproteobacteria.D_3__Campylobacterales.D_4__Campylobacteraceae.D_5__Campylobacter	3.28233	1.62158	0.367405
D_0__Bacteria.D_1__Proteobacteria.D_2__Epsilonproteobacteria.D_3__Campylobacterales.D_4__Helicobacteraceae.D_5__Helicobacter	0.342885	0.715317	0.271551
D_0__Bacteria.D_1__Proteobacteria.D_2__Gammaproteobacteria.D_3__Enterobacteriales.D_4__Enterobacteriaceae.D_5__Escherichia.Shigella	0.78003	0.190581	0.22261
D_0__Bacteria.D_1__Proteobacteria.D_2__Gammaproteobacteria.D_3__Pasteurellales.D_4__Pasteurellaceae.D_5__Gallibacterium	0.255025	0.0166662	0.29249
D_0__Bacteria.D_1__Tenericutes.D_2__Mollicutes.D_3__Mollicutes.RF9.D_4__uncultured.bacterium.D_5__uncultured.bacterium	0.0549226	0.311662	0.174542
D_0__Bacteria.D_1__Verrucomicrobia.D_2__Opitutae.D_3__Opitutae.vadinHA64.D_4__uncultured.bacterium.D_5__uncultured.bacterium	0.339964	0.562102	0.175216
Taxon	Feces (RelAb), %	Duodenum (RelAb), %	r (F-D)
D_0__Bacteria.D_1__Bacteroidetes.D_2__Bacteroidia.D_3__Bacteroidales.D_4__Porphyromonadaceae.D_5__Butyricimonas	0.00641913	0.117344	-0.152153
D_0__Bacteria.D_1__Bacteroidetes.D_2__Flavobacteriia.D_3__Flavobacteriales.D_4__Flavobacteriaceae.D_5__Flavobacterium	0.247681	0.0244229	0.13822
D_0__Bacteria.D_1__Bacteroidetes.D_2__Sphingobacteriia.D_3__Sphingobacteriales.D_4__Chitinophagaceae.Other	2.68431	0.0523888	0.16795
D_0__Bacteria.D_1__Firmicutes.D_2__Clostridia.D_3__Clostridiales.D_4__Peptostreptococcaceae.D_5__Intestinibacter	0.741134	25.8994	-0.14036
D_0__Bacteria.D_1__Proteobacteria.D_2__Betaproteobacteria.D_3__Burkholderiales.D_4__Comamonadaceae.D_5__uncultured	0.112493	0.0157894	0.174541
D_0__Bacteria.D_1__Proteobacteria.D_2__Gammaproteobacteria.D_3__Pasteurellales.D_4__Pasteurellaceae.D_5__Gallibacterium	0.772906	9.55896	0.141658
Taxon	Feces (RelAb), %	Jejunum (RelAb), %	r (F-J)
D_0__Bacteria.D_1__Actinobacteria.D_2__Actinobacteria.D_3__Micrococcales.D_4__Brevibacteriaceae.D_5__Brevibacterium	0.113893	0.113867	0.139719
D_0__Bacteria.D_1__Firmicutes.D_2__Clostridia.D_3__Clostridiales.D_4__Ruminococcaceae.D_5__Ruminococcaceae.UCG.014	0.0239488	0.23612	0.159337
D_0__Bacteria.D_1__Firmicutes.Other.Other.Other.Other	0.03246	0.118171	-0.189171
D_0__Bacteria.D_1__Proteobacteria.D_2__Betaproteobacteria.D_3__Burkholderiales.D_4__Alcaligenaceae.D_5__Sutterella	0.0586371	0.228097	0.158451
Taxon	Feces (RelAb), %	Ileum (RelAb), %	r (F-I)
D_0__Bacteria.D_1__Bacteroidetes.D_2__Flavobacteriia.D_3__Flavobacteriales.D_4__Flavobacteriaceae.D_5__Flavobacterium	0.259597	0.0244229	0.146798
D_0__Bacteria.D_1__Firmicutes.D_2__Bacilli.D_3__Lactobacillales.D_4__Streptococcaceae.D_5__Lactococcus	0.456499	0.120671	-0.169313
D_0__Bacteria.D_1__Firmicutes.D_2__Clostridia.D_3__Clostridiales.D_4__Clostridiaceae.1.D_5__Candidatus.Arthromitus	0.140327	0.145649	0.204788
D_0__Bacteria.D_1__Firmicutes.D_2__Erysipelotrichia.D_3__Erysipelotrichales.D_4__Erysipelotrichaceae.D_5__Turicibacter	0.15511	1.20274	0.143451
D_0__Bacteria.D_1__Planctomycetes.D_2__Phycisphaerae.D_3__Phycisphaerales.D_4__Phycisphaeraceae.D_5__SM1A02	0.170401	0.00246581	0.15882
D_0__Bacteria.D_1__Proteobacteria.D_2__Epsilonproteobacteria.D_3__Campylobacterales.D_4__Campylobacteraceae.D_5__Campylobacter	3.28233	5.55097	0.191483
Taxon	Feces (RelAb), %	Cecum (RelAb), %	r (F-C)
D_0__Bacteria.D_1__Bacteroidetes.D_2__Bacteroidia.D_3__Bacteroidales.D_4__Rikenellaceae.D_5__Rikenellaceae.RC9.gut.group	13.9076	1.7646	0.172277
D_0__Bacteria.D_1__Cyanobacteria.D_2__Melainabacteria.D_3__Gastranaerophilales.Other.Other	0.284205	0.148837	0.282303
D_0__Bacteria.D_1__Firmicutes.D_2__Bacilli.D_3__Lactobacillales.D_4__Enterococcaceae.D_5__Enterococcus	0.0221584	0.521499	0.26593
D_0__Bacteria.D_1__Firmicutes.D_2__Clostridia.D_3__Clostridiales.D_4__Clostridiales.vadinBB60.group.D_5__uncultured.rumen.bacterium	1.26829	0.243617	0.25027
D_0__Bacteria.D_1__Firmicutes.D_2__Clostridia.D_3__Clostridiales.D_4__Clostridiales.vadinBB60.group.Other	0.338683	0.0746604	0.204504
D_0__Bacteria.D_1__Firmicutes.D_2__Negativicutes.D_3__Selenomonadales.D_4__Veillonellaceae.D_5__Megamonas	1.52424	0.474003	0.159384
D_0__Bacteria.D_1__Firmicutes.D_2__Negativicutes.D_3__Selenomonadales.D_4__Veillonellaceae.D_5__Veillonella	0.00822189	0.137672	0.212821
D_0__Bacteria.D_1__Lentisphaerae.D_2__Lentisphaeria.D_3__Victivallales.D_4__Victivallaceae.Ambiguous_taxa	0.148991	0.0375728	0.176828
D_0__Bacteria.D_1__Lentisphaerae.D_2__Lentisphaeria.D_3__Victivallales.D_4__Victivallaceae.D_5__Victivallis	0.211509	0.0261621	0.179885
D_0__Bacteria.D_1__Proteobacteria.D_2__Alphaproteobacteria.D_3__Rhizobiales.D_4__Hyphomicrobiaceae.D_5__Pelagibacterium	0.00119904	0.132757	0.16638
D_0__Bacteria.D_1__Proteobacteria.D_2__Gammaproteobacteria.D_3__Pasteurellales.D_4__Pasteurellaceae.D_5__Gallibacterium	0.0166662	9.55896	0.198566
