# Supplementary material for: Efficacy of Fecal Sampling as a Gut Proxy in the Study of Chicken Gut Microbiota
Source: Front Microbiol. 2019 Sep 13;10:2126. doi: 10.3389/fmicb.2019.02126 (PMC6753641; doi:10.3389/fmicb.2019.02126)
Supplement: Supplementary file 6 [file Table_6.xlsx]

## Sheet: Table S5
Supplementary Table S6 Paired t-test in microbial abundance between feces and gastrointestinal tract (duodenum, jejunum, ileum and ceca)
Taxa	Duodenum (RelAb), %	Jejunum (RelAb), %	Ileum (RelAb), %	Cecum (RelAb), %	Feces (RelAb), %	Feces - Duodenum		Feces - Jejunum		Feces - Ileum		Feces - Cecum
						P-value	Fold change	P-value	Fold change	P-value	Fold change	P-value	Fold change
D_0__Bacteria.D_1__Firmicutes.D_2__Clostridia.D_3__Clostridiales.D_4__Peptostreptococcaceae.D_5__Intestinibacter	0.741134	6.00792	4.16019	0.0210376	25.8994	1.15494e-43	35.7415	4.58743e-27	4.64464	1.62198e-31	6.16279	1.28033e-45	1244.42
D_0__Bacteria.D_1__Firmicutes.D_2__Bacilli.D_3__Lactobacillales.D_4__Lactobacillaceae.D_5__Lactobacillus	2.27323	5.39962	2.61839	0.676608	19.8896	4.02774e-22	8.61404	8.0123e-14	3.63374	1.05303e-21	7.49741	2.24303e-26	29.3236
D_0__Bacteria.D_1__Proteobacteria.D_2__Gammaproteobacteria.D_3__Pasteurellales.D_4__Pasteurellaceae.D_5__Gallibacterium	0.772906	0.605498	0.255025	0.0166662	9.55896	4.2332e-14	14.3841	9.77018e-14	15.4804	4.70982e-15	36.8355	6.42555e-16	576.827
D_0__Bacteria.D_1__Bacteroidetes.D_2__Bacteroidia.D_3__Bacteroidales.D_4__Bacteroidaceae.D_5__Bacteroides	1.16728	1.79167	5.95417	28.3054	7.02152	3.45252e-13	5.99503	3.21598e-10	3.85767	0.282698	1.17366	1.80729e-54	0.247166
D_0__Bacteria.D_1__Proteobacteria.D_2__Epsilonproteobacteria.D_3__Campylobacterales.D_4__Campylobacteraceae.D_5__Campylobacter	0.20984	1.41907	3.28233	1.62158	5.55097	1.8174e-16	25.9895	4.97329e-10	3.91722	0.00218201	1.66176	1.16258e-10	3.40389
D_0__Bacteria.D_1__Proteobacteria.D_2__Gammaproteobacteria.D_3__Enterobacteriales.D_4__Enterobacteriaceae.D_5__Escherichia.Shigella	0.789927	1.18721	0.78003	0.190581	3.24789	1.65127e-06	4.0847	6.34136e-05	2.69211	1.33295e-06	4.10949	2.68806e-09	16.794
D_0__Bacteria.D_1__Firmicutes.D_2__Clostridia.D_3__Clostridiales.D_4__Peptostreptococcaceae.D_5__Peptoclostridium	0.177465	1.01604	0.964708	0.00616313	2.93629	5.76499e-41	17.1143	4.15648e-18	3.01981	1.81852e-09	3.02471	1.80573e-45	479.919
Unassigned.Other.Other.Other.Other.Other	47.172	44.4743	35.5724	12.6443	2.19928	3.98764e-74	0.0466254	1.22556e-74	0.0491447	1.33191e-65	0.0613869	6.0421e-49	0.173803
D_0__Bacteria.D_1__Cyanobacteria.D_2__Chloroplast.Other.Other.Other	0.421517	0.316859	0.263507	0.000195393	2.15352	4.06283e-09	5.0206	2.55763e-09	6.68297	4.59284e-11	8.17942	1.83207e-13	10807.4
D_0__Bacteria.D_1__Bacteroidetes.D_2__Bacteroidia.D_3__Bacteroidales.D_4__Rikenellaceae.D_5__Rikenellaceae.RC9.gut.group	0.612948	0.378999	2.4785	13.9076	1.7646	4.73822e-05	2.82976	5.42943e-07	4.63825	0.0976508	0.741442	5.33727e-51	0.127487
D_0__Bacteria.D_1__Bacteroidetes.D_2__Bacteroidia.D_3__Bacteroidales.D_4__Rikenellaceae.D_5__Alistipes	0.07285	0.0918338	0.421694	3.4551	1.2209	5.12457e-14	16.4572	1.68467e-13	13.1897	2.94083e-07	2.90044	4.67205e-25	0.351162
D_0__Bacteria.D_1__Firmicutes.D_2__Erysipelotrichia.D_3__Erysipelotrichales.D_4__Erysipelotrichaceae.D_5__Turicibacter	0.0129172	0.0341832	0.15511	0.00545711	1.20274	1.93387e-17	92.3385	6.20242e-17	36.5392	1.13422e-10	7.62138	1.23919e-17	222.798
D_0__Bacteria.D_1__Firmicutes.D_2__Clostridia.D_3__Clostridiales.D_4__Ruminococcaceae.D_5__Faecalibacterium	0.276079	0.426359	0.366193	2.82767	1.01785	7.37382e-08	3.93952	0.000154072	2.36008	2.25051e-06	2.74669	1.46483e-19	0.358199
D_0__Bacteria.D_1__Firmicutes.D_2__Clostridia.D_3__Clostridiales.D_4__Clostridiales.vadinBB60.group.D_5__uncultured.bacterium	0.181047	0.139314	0.977064	4.91182	0.88367	2.57334e-09	4.81363	2.13687e-10	6.46682	0.564623	0.897926	3.96188e-33	0.179507
D_0__Bacteria.D_1__Proteobacteria.D_2__Alphaproteobacteria.D_3__Rhizobiales.D_4__Brucellaceae.Other	6.67332	5.23447	6.85908	0.00190207	0.551708	4.60221e-38	0.0819433	4.18963e-33	0.105631	3.75538e-35	0.0815018	7.46546e-06	297.448
D_0__Bacteria.D_1__Firmicutes.D_2__Clostridia.D_3__Clostridiales.D_4__Ruminococcaceae.D_5__uncultured	0.0687466	0.0706155	0.308028	2.08153	0.543881	5.62416e-14	7.79537	2.16382e-14	7.89461	0.000438154	1.78368	1.85724e-44	0.263319
D_0__Bacteria.D_1__Firmicutes.D_2__Bacilli.D_3__Lactobacillales.D_4__Enterococcaceae.D_5__Enterococcus	0.127691	0.137157	0.0696207	0.0221584	0.521499	1.0492e-07	4.15677	2.30256e-07	3.83282	7.51161e-09	7.54548	2.31343e-11	23.7213
D_0__Bacteria.D_1__Proteobacteria.D_2__Gammaproteobacteria.D_3__Oceanospirillales.D_4__Halomonadaceae.D_5__Halomonas	0.00928089	0.00639833	0.00784611	0.00808766	0.50182	4.24084e-05	53.3381	3.77205e-05	76.9068	4.01965e-05	63.5718	4.10861e-05	60.8428
D_0__Bacteria.D_1__Firmicutes.D_2__Negativicutes.D_3__Selenomonadales.D_4__Veillonellaceae.D_5__Megamonas	0.23088	0.0671056	0.675074	1.52424	0.474003	0.187724	2.02981	4.09476e-08	6.95952	0.109127	0.696227	1.83871e-15	0.309417
D_0__Bacteria.D_1__Firmicutes.D_2__Clostridia.D_3__Clostridiales.D_4__Lachnospiraceae.D_5__.Ruminococcus..torques.group	0.0593084	0.058288	0.227398	1.21709	0.444517	1.24341e-11	7.43676	3.9071e-12	7.53402	0.000630169	1.92236	3.76628e-15	0.361998
D_0__Bacteria.D_1__Actinobacteria.D_2__Actinobacteria.D_3__Corynebacteriales.D_4__Nocardiaceae.D_5__Rhodococcus	6.43172	4.45272	6.36447	0.00179299	0.38438	2.49357e-41	0.0593336	3.11679e-38	0.086027	4.75697e-41	0.06071	1.0838e-06	215.204
D_0__Bacteria.D_1__Firmicutes.D_2__Bacilli.D_3__Bacillales.D_4__Bacillaceae.D_5__Bacillus	4.65097	3.96039	0.276994	0.0122466	0.377222	1.33049e-18	0.0835113	1.03988e-13	0.0939937	0.602072	1.39213	0.0586299	33.2352
D_0__Bacteria.D_1__Firmicutes.D_2__Clostridia.D_3__Clostridiales.D_4__Peptostreptococcaceae.Other	0.0501529	0.153509	0.13745	0.00153552	0.375947	1.12085e-20	7.71428	1.54943e-09	2.51603	2.9574e-10	2.78442	2.8459e-27	241.938
D_0__Bacteria.D_1__Proteobacteria.D_2__Deltaproteobacteria.D_3__Desulfovibrionales.D_4__Desulfovibrionaceae.D_5__Desulfovibrio	0.147572	0.14416	0.602567	2.90455	0.354639	0.000772234	2.36671	0.000163156	2.46168	0.00949268	0.60347	4.75671e-43	0.121917
D_0__Bacteria.D_1__Actinobacteria.D_2__Actinobacteria.D_3__Micrococcales.D_4__Micrococcaceae.D_5__Pseudarthrobacter	0.0170749	0.0217064	0.0202675	0.000116408	0.348159	0.0210984	20.0712	0.0230513	15.9819	0.0224683	17.4412	0.0153803	3083.21
D_0__Bacteria.D_1__Firmicutes.D_2__Clostridia.D_3__Clostridiales.D_4__Lachnospiraceae.D_5__uncultured	0.0948841	0.106366	0.122707	0.682774	0.32182	9.06456e-08	3.36716	1.50193e-07	2.97332	1.08208e-06	2.60931	3.63275e-13	0.468936
D_0__Bacteria.D_1__Firmicutes.D_2__Negativicutes.D_3__Selenomonadales.D_4__Acidaminococcaceae.D_5__Phascolarctobacterium	0.0683939	0.0547402	0.395192	2.16339	0.282079	1.11079e-07	4.0769	5.0483e-09	5.35345	0.0477585	0.711666	4.50401e-64	0.129298
D_0__Bacteria.D_1__Firmicutes.D_2__Clostridia.D_3__Clostridiales.D_4__Clostridiales.vadinBB60.group.D_5__uncultured.rumen.bacterium	0.0399199	0.0297435	0.448332	1.26829	0.243617	1.04374e-05	5.99795	2.60804e-06	9.0648	0.0717291	0.552916	8.81618e-15	0.194536
D_0__Bacteria.D_1__Firmicutes.D_2__Clostridia.D_3__Clostridiales.D_4__Ruminococcaceae.D_5__Ruminococcaceae.UCG.014	0.0164212	0.0239488	0.0833736	0.496349	0.23612	1.40864e-14	14.1752	3.98343e-14	10.5935	1.0669e-06	2.8513	7.69246e-11	0.476833
D_0__Bacteria.D_1__Actinobacteria.D_2__Actinobacteria.D_3__Corynebacteriales.D_4__Corynebacteriaceae.D_5__Corynebacterium.1	0.205699	0.171277	0.196317	0.00795991	0.232064	0.600114	1.12249	0.0515098	1.49738	0.229276	1.32687	3.06945e-10	29.127
D_0__Bacteria.D_1__Proteobacteria.D_2__Betaproteobacteria.D_3__Burkholderiales.D_4__Alcaligenaceae.D_5__Sutterella	0.0605205	0.0586371	0.315851	1.02422	0.228097	3.85907e-09	3.74748	7.33758e-09	3.87614	0.0677832	0.728256	8.36095e-43	0.222543
D_0__Bacteria.D_1__Proteobacteria.D_2__Alphaproteobacteria.D_3__Rickettsiales.D_4__Mitochondria.Other	0.0112084	0.00652804	0.00366423	4.14078e-05	0.227739	1.57773e-14	19.924	4.26457e-16	34.2089	2.41317e-16	60.9451	7.06972e-17	5393.12
D_0__Bacteria.D_1__Actinobacteria.D_2__Actinobacteria.D_3__Micrococcales.D_4__Micrococcaceae.D_5__Kocuria	0.00560366	0.00382637	0.00815674	0.00523676	0.22391	1.04482e-05	39.1819	8.83552e-06	57.9028	1.45358e-05	26.9178	9.92583e-06	41.927
D_0__Bacteria.D_1__Firmicutes.D_2__Clostridia.D_3__Clostridiales.D_4__Ruminococcaceae.D_5__Ruminiclostridium.9	0.0242071	0.0320469	0.135939	0.98307	0.213377	1.18984e-15	8.73144	6.74247e-15	6.6824	0.00429464	1.57153	7.49393e-54	0.218083
D_0__Bacteria.D_1__Firmicutes.D_2__Clostridia.D_3__Clostridiales.D_4__Lachnospiraceae.Other	0.367083	0.61958	0.31121	0.611936	0.210632	0.0205137	0.571369	0.000458275	0.340039	0.0078331	0.671666	2.23612e-28	0.342996
D_0__Bacteria.D_1__Proteobacteria.D_2__Alphaproteobacteria.D_3__Rhodospirillales.D_4__Rhodospirillaceae.D_5__uncultured	0.0135052	0.026011	0.0937357	0.288538	0.209054	5.75808e-07	15.2662	3.34392e-06	7.98806	0.00427462	2.34512	0.132388	0.745529
D_0__Bacteria.D_1__Firmicutes.D_2__Clostridia.D_3__Clostridiales.D_4__Ruminococcaceae.Other	0.027607	0.0286248	0.100524	0.883033	0.186065	1.54433e-12	6.64107	2.82409e-13	6.42967	0.000376435	1.84853	1.43318e-54	0.211863
D_0__Bacteria.D_1__Firmicutes.D_2__Bacilli.D_3__Lactobacillales.D_4__Streptococcaceae.D_5__Streptococcus	0.356604	0.34707	0.251903	0.00194224	0.182939	0.0942219	0.515098	0.137715	0.522693	0.537444	0.721256	0.0936843	92.93
D_0__Bacteria.D_1__Proteobacteria.D_2__Gammaproteobacteria.D_3__Aeromonadales.D_4__Succinivibrionaceae.D_5__Anaerobiospirillum	0.00705991	0.0168115	0.170927	1.06655	0.182152	2.33055e-14	25.353	2.89472e-12	10.6245	0.792984	1.04767	6.47496e-32	0.170581
D_0__Bacteria.D_1__Firmicutes.D_2__Clostridia.D_3__Clostridiales.D_4__Christensenellaceae.D_5__Christensenellaceae.R.7.group	0.0214731	0.0148029	0.109916	0.659608	0.16695	1.54748e-10	7.68942	1.15483e-12	11.0592	0.0234894	1.50762	2.82932e-26	0.253013
D_0__Bacteria.D_1__Firmicutes.D_2__Bacilli.D_3__Lactobacillales.Other.Other	0.0706057	0.0524034	0.0159586	0.00074218	0.164623	4.25695e-06	2.30879	5.33963e-09	3.08303	3.5316e-16	10.1307	3.29204e-20	221.561
D_0__Bacteria.D_1__Proteobacteria.D_2__Gammaproteobacteria.D_3__Pseudomonadales.D_4__Moraxellaceae.D_5__Acinetobacter	0.638033	0.665572	1.0839	0.000746509	0.161596	1.899e-12	0.263102	3.11506e-20	0.241734	8.38654e-17	0.152145	2.56353e-07	224.716
D_0__Bacteria.D_1__Cyanobacteria.D_2__Melainabacteria.D_3__Gastranaerophilales.D_4__uncultured.bacterium.D_5__uncultured.bacterium	0.00778094	0.0105622	0.0950459	0.502229	0.158624	1.58028e-07	20.1034	2.35417e-07	14.8071	0.045648	1.73877	8.82293e-10	0.313587
D_0__Bacteria.D_1__Cyanobacteria.D_2__Melainabacteria.D_3__Gastranaerophilales.Other.Other	0.00786283	0.00744326	0.0972511	0.284205	0.148837	0.00239429	18.5617	0.0022555	19.6079	0.177515	1.88633	0.0313625	0.549594
D_0__Bacteria.D_1__Firmicutes.D_2__Clostridia.D_3__Clostridiales.D_4__Clostridiaceae.1.D_5__Candidatus.Arthromitus	0.000838164	0.135756	0.140327	0.000254515	0.145649	6.75415e-10	173.461	0.908962	1.05824	0.866291	1.04895	5.74609e-10	561.148
D_0__Bacteria.D_1__Firmicutes.D_2__Negativicutes.D_3__Selenomonadales.D_4__Veillonellaceae.D_5__Megasphaera	0.025474	0.0173332	0.160536	1.20872	0.142782	4.91376e-08	5.52742	3.35866e-11	8.07754	0.588334	0.901972	1.52922e-35	0.117373
D_0__Bacteria.D_1__Bacteroidetes.D_2__Sphingobacteriia.D_3__Sphingobacteriales.D_4__Sphingobacteriaceae.D_5__Sphingobacterium	0.0199999	0.0238938	0.0110643	0.000260291	0.139393	0.0300452	6.93448	0.0351764	5.82634	0.0195262	12.8675	0.0114026	577.944
D_0__Bacteria.D_1__Firmicutes.D_2__Negativicutes.D_3__Selenomonadales.D_4__Veillonellaceae.D_5__Veillonella	0.106473	0.034368	0.0582536	0.00822189	0.137672	0.578898	1.33235	0.00118973	3.92803	0.117657	2.32467	2.08722e-05	16.685
D_0__Bacteria.D_1__Deinococcus.Thermus.D_2__Deinococci.D_3__Thermales.D_4__Thermaceae.D_5__Thermus	0.259864	0.438324	0.443595	0.000808771	0.135301	0.149909	0.515687	0.00908543	0.302749	0.0456126	0.299928	0.00019305	166.472
D_0__Bacteria.D_1__Proteobacteria.D_2__Alphaproteobacteria.D_3__Rhizobiales.D_4__Hyphomicrobiaceae.D_5__Pelagibacterium	0.000751701	0.00013554	0.000788335	0.00119904	0.132757	0.0010906	173.18	0.00103398	960.447	0.00109753	165.132	0.00113552	108.569
D_0__Bacteria.D_1__Verrucomicrobia.D_2__Verrucomicrobiae.D_3__Verrucomicrobiales.D_4__Verrucomicrobiaceae.D_5__Akkermansia	1.59231	1.53403	0.0658141	0.161617	0.130161	0.000167434	0.0801756	7.37696e-05	0.0832207	0.23521	2.00687	0.552097	0.793653
D_0__Bacteria.D_1__Proteobacteria.D_2__Gammaproteobacteria.D_3__Pseudomonadales.D_4__Moraxellaceae.D_5__Psychrobacter	0.264296	0.00593639	0.00307149	0.00163323	0.124755	0.58158	0.466448	0.109436	20.6552	0.100215	43.3914	0.0970037	75.2533
D_0__Bacteria.D_1__Tenericutes.D_2__Mollicutes.D_3__Mollicutes.RF9.D_4__uncultured.bacterium.D_5__uncultured.bacterium	0.0071123	0.0120848	0.0549226	0.311662	0.120871	1.34711e-11	16.7342	1.04313e-10	9.95926	0.000144973	2.29334	7.44132e-16	0.399461
D_0__Bacteria.D_1__Firmicutes.D_2__Bacilli.D_3__Lactobacillales.D_4__Streptococcaceae.D_5__Lactococcus	1.63949	1.59885	0.456499	4.66408e-05	0.120671	1.25847e-19	0.0762114	8.71246e-17	0.0745254	0.000134891	0.265306	0.0255814	2537.01
D_0__Bacteria.D_1__Firmicutes.D_2__Clostridia.D_3__Clostridiales.D_4__Ruminococcaceae.D_5__Ruminiclostridium.5	0.0310577	0.0313999	0.0438041	0.362651	0.119852	2.80556e-09	3.92754	1.43736e-09	3.74285	6.24862e-07	2.72624	1.19636e-30	0.329142
D_0__Bacteria.D_1__Firmicutes.Other.Other.Other.Other	0.003729	0.03246	0.0266334	6.22816e-05	0.118171	1.34234e-36	31.7313	9.64485e-13	3.58067	5.68064e-14	4.3508	5.97025e-39	1860.53
D_0__Bacteria.D_1__Bacteroidetes.D_2__Bacteroidia.D_3__Bacteroidales.D_4__Porphyromonadaceae.D_5__Butyricimonas	0.00641913	0.00967036	0.157536	0.963284	0.117344	9.91297e-11	18.092	4.66942e-10	11.8988	0.166419	0.743559	1.53764e-47	0.121281
D_0__Bacteria.D_1__Actinobacteria.D_2__Actinobacteria.D_3__Micrococcales.D_4__Brevibacteriaceae.D_5__Brevibacterium	0.118288	0.113893	0.0928026	0.0023767	0.113867	0.885026	0.967499	0.941271	1.01784	0.408532	1.24263	2.33579e-05	47.8173
D_0__Bacteria.D_1__Proteobacteria.D_2__Gammaproteobacteria.D_3__Pseudomonadales.D_4__Pseudomonadaceae.D_5__Pseudomonas	0.661958	0.523056	0.785397	0.00076082	0.112567	5.27381e-08	0.172474	1.56513e-26	0.213104	0.038788	0.141963	8.97698e-07	158.734
D_0__Bacteria.D_1__Bacteroidetes.D_2__Bacteroidia.D_3__Bacteroidales.D_4__Porphyromonadaceae.D_5__Parabacteroides	0.115806	0.038354	0.0355428	0.151968	0.112088	0.84448	0.950188	0.00127494	2.86673	0.000514838	3.28678	0.0783464	0.735085
D_0__Bacteria.D_1__Firmicutes.D_2__Clostridia.D_3__Clostridiales.D_4__Ruminococcaceae.D_5__Anaerotruncus	0.0112856	0.00906939	0.0704038	0.302786	0.109404	1.04813e-11	9.53079	1.65623e-12	12.3773	0.0199421	1.55113	1.41247e-25	0.360589
D_0__Bacteria.D_1__Proteobacteria.D_2__Alphaproteobacteria.D_3__Rickettsiales.D_4__Mitochondria.Ambiguous_taxa	0.0399836	0.0353624	0.0317722	1.82524e-05	0.107273	0.000306193	2.65458	0.00205193	3.0125	1.09644e-05	3.49008	2.21781e-14	5763.07
D_0__Bacteria.D_1__Firmicutes.D_2__Clostridia.D_3__Clostridiales.D_4__Ruminococcaceae.D_5__Ruminococcaceae.NK4A214.group	0.00764477	0.00913746	0.0392687	0.387272	0.0994162	1.45497e-13	12.7767	1.68677e-13	10.6823	3.23993e-06	2.53658	2.26246e-35	0.257307
D_0__Bacteria.D_1__Proteobacteria.D_2__Epsilonproteobacteria.D_3__Campylobacterales.D_4__Helicobacteraceae.D_5__Helicobacter	0.0543392	0.0460758	0.342885	0.715317	0.0968262	0.332454	1.74728	0.0319183	2.06105	0.000799648	0.284902	1.49526e-11	0.143804
D_0__Bacteria.D_1__Bacteroidetes.D_2__Bacteroidia.D_3__Bacteroidales.D_4__Porphyromonadaceae.D_5__uncultured	0.00389219	0.00814321	0.0370203	0.398646	0.0930549	2.83368e-12	23.5334	3.83229e-10	11.2054	2.86546e-05	2.49044	8.30864e-31	0.233168
D_0__Bacteria.D_1__Actinobacteria.D_2__Actinobacteria.D_3__Micrococcales.D_4__Dermabacteraceae.D_5__Brachybacterium	0.0147781	0.0113208	0.00626176	0.00177118	0.0927715	0.000206587	6.42086	8.0536e-05	9.23374	3.35508e-05	14.8212	1.24263e-05	52.952
D_0__Bacteria.D_1__Bacteroidetes.D_2__Bacteroidia.D_3__Bacteroidales.D_4__Prevotellaceae.D_5__Prevotellaceae.UCG.001	0.038516	0.0147896	0.0250435	0.218027	0.0918725	0.00620208	2.33899	1.33645e-09	6.22796	7.66982e-08	3.69326	2.17477e-11	0.41708
D_0__Bacteria.D_1__Firmicutes.D_2__Clostridia.D_3__Clostridiales.D_4__Ruminococcaceae.D_5__Subdoligranulum	0.0538975	0.0437522	0.0631101	0.197176	0.0909982	4.80329e-05	2.07979	9.66149e-06	2.06893	0.00193105	1.57975	1.16675e-07	0.491452
D_0__Bacteria.D_1__Bacteroidetes.D_2__Bacteroidia.D_3__Bacteroidales.D_4__Porphyromonadaceae.D_5__Barnesiella	0.00953008	0.0126317	0.0420582	0.358405	0.0884026	2.60941e-05	9.09605	7.66703e-05	6.92185	0.0193585	2.07074	1.06895e-20	0.244422
D_0__Bacteria.D_1__Firmicutes.D_2__Erysipelotrichia.D_3__Erysipelotrichales.D_4__Erysipelotrichaceae.D_5__Erysipelatoclostridium	0.0156652	0.0105885	0.0537472	0.362449	0.081091	9.86903e-09	5.13482	5.72673e-11	7.72781	0.0155085	1.56788	3.83603e-26	0.221937
D_0__Bacteria.D_1__Proteobacteria.D_2__Alphaproteobacteria.D_3__Caulobacterales.D_4__Caulobacteraceae.D_5__Brevundimonas	0.332441	0.331884	0.395141	0.00028285	0.0784692	2.1884e-16	0.235147	8.12896e-14	0.238124	1.67913e-16	0.201621	0.000353507	277.903
D_0__Bacteria.D_1__Firmicutes.D_2__Clostridia.D_3__Clostridiales.D_4__Clostridiales.vadinBB60.group.Ambiguous_taxa	0.042134	0.0192301	0.0887864	0.346613	0.0761988	0.0369126	1.774	2.42699e-05	3.88832	0.511179	0.857813	2.48323e-15	0.219221
D_0__Bacteria.D_1__Firmicutes.D_2__Clostridia.D_3__Clostridiales.D_4__Clostridiales.vadinBB60.group.Other	0.00821469	0.00854025	0.105143	0.338683	0.0746604	0.000274188	8.91216	0.000262212	8.98978	0.505451	0.773123	1.83398e-09	0.225905
D_0__Bacteria.D_1__Synergistetes.D_2__Synergistia.D_3__Synergistales.D_4__Synergistaceae.D_5__Synergistes	0.0185729	0.0171173	0.0751634	0.444255	0.0666291	2.5613e-07	3.52925	7.54108e-08	3.81693	0.536801	0.883508	1.59776e-41	0.150824
D_0__Bacteria.D_1__Actinobacteria.D_2__Actinobacteria.D_3__Bifidobacteriales.D_4__Bifidobacteriaceae.D_5__Bifidobacterium	0.214884	0.123573	0.228253	0.13068	0.0656204	6.96854e-05	0.306088	0.0440993	0.553828	0.000124944	0.28412	0.0050148	0.495598
D_0__Bacteria.D_1__Proteobacteria.D_2__Alphaproteobacteria.D_3__Rhizobiales.D_4__Methylobacteriaceae.D_5__Methylobacterium	0.658835	0.548579	0.738242	0.000295932	0.0613991	1.96372e-24	0.0924887	1.54884e-23	0.114882	2.31136e-19	0.0834235	1.12479e-07	203.448
D_0__Bacteria.D_1__Firmicutes.D_2__Clostridia.D_3__Clostridiales.D_4__Lachnospiraceae.D_5__Lachnoclostridium	0.0434419	0.0410983	0.0360223	0.179007	0.0611974	0.0341177	1.46154	0.0137794	1.4653	0.000149862	1.69881	4.31761e-28	0.339937
D_0__Bacteria.D_1__Deferribacteres.D_2__Deferribacteres.D_3__Deferribacterales.D_4__Deferribacteraceae.D_5__Mucispirillum	0.0192965	0.019851	0.138338	0.620678	0.0608317	8.26124e-05	3.09476	0.000238485	3.00492	0.00315348	0.447594	1.11588e-07	0.106255
D_0__Bacteria.D_1__Firmicutes.D_2__Erysipelotrichia.D_3__Erysipelotrichales.D_4__Erysipelotrichaceae.D_5__uncultured	0.0655924	0.0473583	0.0714875	0.338639	0.0602099	0.646288	0.901131	0.365277	1.24777	0.560365	0.828156	1.84367e-24	0.175666
D_0__Bacteria.D_1__Verrucomicrobia.D_2__Opitutae.D_3__Opitutae.vadinHA64.D_4__uncultured.bacterium.D_5__uncultured.bacterium	0.00903892	0.0203544	0.339964	0.562102	0.0593511	0.0558131	6.46214	0.166042	2.85927	0.0944675	0.176128	0.0142193	0.105112
D_0__Bacteria.D_1__Deinococcus.Thermus.D_2__Deinococci.D_3__Deinococcales.D_4__Deinococcaceae.D_5__Deinococcus	0.0562738	0.0579975	0.0303601	0.000597889	0.0549911	0.92935	0.959108	0.898873	0.939184	0.333713	1.78295	0.0268318	90.1896
D_0__Bacteria.D_1__Proteobacteria.D_2__Alphaproteobacteria.D_3__Sphingomonadales.D_4__Sphingomonadaceae.D_5__Sphingomonas	0.451109	0.394601	0.509761	0.00036875	0.0526912	3.91721e-19	0.115094	4.59398e-14	0.133086	1.077e-11	0.10324	3.3732e-07	144.787
D_0__Bacteria.D_1__Bacteroidetes.D_2__Sphingobacteriia.D_3__Sphingobacteriales.D_4__Chitinophagaceae.Other	2.68431	2.41297	2.91996	2.89806e-05	0.0523888	1.78593e-28	0.0195437	3.24228e-24	0.0221518	1.24492e-29	0.0179151	0.000792275	1772.62
D_0__Bacteria.D_1__Proteobacteria.D_2__Betaproteobacteria.D_3__Burkholderiales.D_4__Comamonadaceae.D_5__Aquabacterium	0.656249	0.471292	0.699659	0.000406602	0.0509459	4.61015e-13	0.0765407	6.75681e-15	0.107329	2.51706e-10	0.0740564	4.41497e-09	122.864
D_0__Bacteria.D_1__Firmicutes.D_2__Bacilli.D_3__Bacillales.D_4__Staphylococcaceae.D_5__Staphylococcus	0.0377103	0.0438922	0.046037	0.00186834	0.0466054	0.137986	1.23141	0.541073	1.10684	0.445275	1.14128	4.4009e-17	28.2283
D_0__Bacteria.D_1__Firmicutes.D_2__Clostridia.D_3__Clostridiales.D_4__Lachnospiraceae.D_5__Coprococcus.1	0.00459376	0.00387423	0.0257839	0.124716	0.0464888	7.24762e-13	9.95557	1.38206e-13	11.7665	0.00203178	1.79522	1.50817e-20	0.370755
D_0__Bacteria.D_1__Proteobacteria.D_2__Gammaproteobacteria.D_3__Xanthomonadales.D_4__Xanthomonadaceae.D_5__Stenotrophomonas	1.38579	0.82027	0.715997	0.00051581	0.0458014	6.26881e-34	0.0325885	1.75748e-30	0.0558737	1.13609e-28	0.0643148	0.000660945	103.835
D_0__Bacteria.D_1__Firmicutes.D_2__Clostridia.D_3__Clostridiales.D_4__Ruminococcaceae.D_5__Ruminococcaceae.UCG.010	0.00562667	0.00610101	0.0309023	0.183993	0.0449937	2.75104e-12	7.84123	1.62883e-12	7.36207	0.0370052	1.47348	3.68868e-32	0.245715
D_0__Bacteria.D_1__Actinobacteria.D_2__Actinobacteria.D_3__Streptomycetales.D_4__Streptomycetaceae.D_5__Kitasatospora	0.00240427	0.00606448	0.00373255	4.65097e-05	0.0436098	3.7982e-19	17.7862	2.2586e-15	7.07825	6.01559e-19	13.0365	1.59334e-21	919.442
D_0__Bacteria.D_1__Cyanobacteria.D_2__Melainabacteria.D_3__Gastranaerophilales.Ambiguous_taxa.Ambiguous_taxa	0.00178033	0.00317323	0.0293774	0.093305	0.0416504	9.66313e-07	22.9404	2.43685e-06	12.8707	0.0798583	1.78674	0.00448972	0.466925
D_0__Bacteria.D_1__Firmicutes.D_2__Clostridia.D_3__Clostridiales.D_4__Ruminococcaceae.D_5__Ruminiclostridium	0.00477796	0.00452701	0.0194753	0.173118	0.0401655	6.18364e-12	8.26881	2.10058e-13	8.70014	0.000144597	2.07312	2.12788e-47	0.23327
D_0__Bacteria.D_1__Firmicutes.D_2__Clostridia.D_3__Clostridiales.D_4__Ruminococcaceae.D_5__Butyricicoccus	0.0190827	0.0284523	0.0487102	0.101386	0.0398941	0.00101951	2.07085	0.0782932	1.40347	0.347141	0.814147	1.05922e-13	0.392034
D_0__Bacteria.D_1__Proteobacteria.D_2__Gammaproteobacteria.D_3__Pasteurellales.D_4__Pasteurellaceae.D_5__Avibacterium	0.0500382	0.0114794	0.000600705	4.72816e-05	0.0390112	0.791328	0.814775	0.055969	3.33237	0.00103289	63.6814	0.000856686	964.538
D_0__Bacteria.D_1__Firmicutes.D_2__Clostridia.D_3__Clostridiales.D_4__Ruminococcaceae.D_5__Ruminococcaceae.UCG.005	0.0215816	0.0104119	0.0259892	0.0922423	0.0380761	0.0074528	1.97233	2.19333e-06	3.58597	0.0545384	1.53619	9.85762e-07	0.43523
D_0__Bacteria.D_1__Bacteroidetes.D_2__Bacteroidia.D_3__Bacteroidales.D_4__Bacteroidales.S24.7.group.D_5__uncultured.bacterium	1.05346	1.14559	0.133627	0.00031933	0.0377055	1.60824e-07	0.0351307	3.36842e-05	0.032296	4.02941e-05	0.285593	1.28382e-09	115.784
D_0__Bacteria.D_1__Lentisphaerae.D_2__Lentisphaeria.D_3__Victivallales.D_4__Victivallaceae.Ambiguous_taxa	0.000871715	0.00217094	0.0186668	0.148991	0.0375728	2.96252e-11	42.2653	8.75579e-12	16.9711	0.00309805	2.00929	1.3035e-29	0.251393
D_0__Bacteria.D_1__Proteobacteria.D_2__Betaproteobacteria.D_3__Burkholderiales.D_4__Burkholderiaceae.D_5__Burkholderia.Paraburkholderia	0.127532	0.0825295	0.11335	2.32039e-05	0.036274	0.000146541	0.279358	0.0185359	0.436343	0.00225688	0.332244	0.0242313	1532.92
D_0__Bacteria.D_1__Actinobacteria.D_2__Coriobacteriia.D_3__Coriobacteriales.D_4__Coriobacteriaceae.D_5__Olsenella	0.0160828	0.00661782	0.015662	0.121981	0.0360825	0.0176507	2.21915	1.20723e-05	6.05059	0.00431076	2.31515	5.46446e-08	0.291205
D_0__Bacteria.D_1__Proteobacteria.D_2__Alphaproteobacteria.D_3__Caulobacterales.D_4__Caulobacteraceae.D_5__Caulobacter	0.0964749	0.0793928	0.0811739	0.000105971	0.0351819	1.05362e-07	0.362676	8.76022e-06	0.438354	3.13116e-05	0.438107	9.88797e-06	344.987
D_0__Bacteria.D_1__Actinobacteria.D_2__Coriobacteriia.D_3__Coriobacteriales.D_4__Coriobacteriaceae.D_5__Enorma	0.010108	0.0106146	0.0323146	0.193097	0.0346337	0.00120948	3.36477	0.025377	3.21341	0.791774	1.07082	1.55491e-14	0.177228
D_0__Bacteria.D_1__Firmicutes.D_2__Clostridia.D_3__Clostridiales.D_4__Lachnospiraceae.D_5__Anaerostipes	0.00908874	0.0115455	0.00975903	0.037061	0.0344157	9.88467e-05	3.78075	0.000202199	2.94055	5.76938e-05	3.47988	0.659438	0.920185
D_0__Bacteria.D_1__Firmicutes.D_2__Bacilli.D_3__Bacillales.D_4__Bacillaceae.D_5__Anoxybacillus	0.0353656	0.0205965	0.0704656	2.73786e-05	0.033466	0.855513	0.931862	0.197638	1.59864	0.346454	0.467887	0.000468371	1198.61
D_0__Bacteria.D_1__Firmicutes.D_2__Clostridia.D_3__Clostridiales.D_4__Ruminococcaceae.D_5__.Eubacterium..coprostanoligenes.group	0.00796554	0.0132364	0.0158359	0.091564	0.0328622	2.94133e-07	4.04543	1.34399e-05	3.1075	0.00038841	2.17194	1.78202e-14	0.359068
D_0__Bacteria.D_1__Firmicutes.D_2__Clostridia.D_3__Clostridiales.D_4__Lachnospiraceae.D_5__Blautia	0.0972685	0.168185	0.0750284	0.0622358	0.0326594	0.000479242	0.346158	1.94885e-05	0.190463	0.000202509	0.431675	1.33782e-07	0.520897
D_0__Bacteria.D_1__Proteobacteria.D_2__Gammaproteobacteria.D_3__Enterobacteriales.D_4__Enterobacteriaceae.D_5__Enterobacter	0.0663082	0.0872991	0.0691638	0.000493855	0.0325433	0.000785243	0.48448	1.89849e-06	0.368328	0.00105651	0.468303	1.96513e-08	67.0419
D_0__Bacteria.D_1__Proteobacteria.D_2__Gammaproteobacteria.D_3__Pasteurellales.D_4__Pasteurellaceae.Other	0.000304394	0.000137722	7.10825e-05	3.74272e-05	0.0318284	3.56214e-12	117.42	3.03988e-12	226.618	2.76921e-12	439.072	2.55888e-12	833.895
D_0__Bacteria.D_1__Firmicutes.D_2__Clostridia.D_3__Clostridiales.D_4__Ruminococcaceae.D_5__Ruminococcus.2	0.0121374	0.0164735	0.0265207	0.063331	0.0312157	0.000451517	2.53914	0.00309333	2.10666	0.3809	1.23432	2.24138e-06	0.506036
D_0__Bacteria.D_1__Firmicutes.D_2__Clostridia.D_3__Clostridiales.D_4__Ruminococcaceae.D_5__Oscillibacter	0.000314095	0.00158656	0.0129332	0.0768455	0.0286031	3.65496e-15	99.0141	4.62143e-14	17.6783	3.31815e-05	2.25659	2.94214e-22	0.37596
D_0__Bacteria.D_1__Tenericutes.D_2__Mollicutes.D_3__Mollicutes.RF9.Other.Other	0.00163	0.00315777	0.0223201	0.104481	0.0282665	1.6936e-13	17.3188	3.15879e-12	8.77759	0.33187	1.24867	1.05682e-22	0.268438
D_0__Bacteria.D_1__Proteobacteria.D_2__Alphaproteobacteria.D_3__Rhizobiales.D_4__Phyllobacteriaceae.Other	0.0088105	0.00663544	0.0216558	0.000329186	0.0279805	0.0292887	3.14163	0.0143556	4.14246	0.523472	1.27331	0.00138122	83.3485
D_0__Bacteria.D_1__Firmicutes.D_2__Clostridia.D_3__Clostridiales.D_4__Lachnospiraceae.D_5__Lachnospiraceae.FE2018.group	0.00132197	0.000716666	0.00707057	0.0613502	0.02722	4.31409e-06	21.3864	2.72455e-06	37.2439	0.000401439	3.77501	1.24599e-05	0.438713
D_0__Bacteria.D_1__Firmicutes.D_2__Clostridia.D_3__Clostridiales.Other.Other	0.00810508	0.0397396	0.0417403	0.0570611	0.0267091	6.30302e-15	3.27794	0.0282032	0.679121	0.0126369	0.6291	5.74573e-11	0.463384
D_0__Bacteria.D_1__Lentisphaerae.D_2__Lentisphaeria.D_3__Victivallales.D_4__Victivallaceae.D_5__Victivallis	0.00114967	0.0040186	0.031449	0.211509	0.0261621	1.45077e-13	22.3143	5.63552e-11	6.38384	0.457292	0.849097	2.807e-34	0.123633
D_0__Bacteria.D_1__Proteobacteria.D_2__Gammaproteobacteria.D_3__Xanthomonadales.D_4__Xanthomonadaceae.D_5__uncultured	0.0119112	0.0138721	0.0121554	9.18447e-05	0.0252843	0.278704	2.11579	0.245512	2.31345	0.239779	2.34936	0.0335915	269.948
D_0__Bacteria.D_1__Firmicutes.D_2__Clostridia.D_3__Clostridiales.D_4__Lachnospiraceae.D_5__Lachnospiraceae.UCG.008	0.0040998	0.00324118	0.0136281	0.0770343	0.024886	4.71012e-08	6.04029	2.2844e-11	7.52897	0.00108015	1.84562	1.85307e-17	0.321614
D_0__Bacteria.D_1__Firmicutes.D_2__Clostridia.D_3__Clostridiales.D_4__Clostridiaceae.1.D_5__Clostridium.sensu.stricto.1	0.0363883	0.0462083	0.0302497	0.000299805	0.0245257	0.182616	0.675336	0.0150847	0.522516	0.458616	0.815909	0.00123633	80.2172
D_0__Bacteria.D_1__Bacteroidetes.D_2__Flavobacteriia.D_3__Flavobacteriales.D_4__Flavobacteriaceae.D_5__Flavobacterium	0.247681	0.355955	0.259597	1.50971e-05	0.0244229	1.14702e-05	0.0977692	1.62741e-07	0.0735712	3.64019e-10	0.0948517	2.79928e-08	1586.31
D_0__Bacteria.D_1__Actinobacteria.D_2__Actinobacteria.D_3__Micrococcales.D_4__Micrococcaceae.D_5__Rothia	0.00212289	0.00212551	0.000419176	0.00016418	0.0238579	0.219753	11.5705	0.22123	11.2612	0.185799	62.9313	0.181792	159.892
D_0__Bacteria.D_1__Firmicutes.D_2__Bacilli.D_3__Bacillales.D_4__Staphylococcaceae.D_5__Jeotgalicoccus	0.00224206	0.00231023	0.000699253	0.000719215	0.0219428	0.0815033	9.66067	0.0800335	10.1193	0.0593358	33.0866	0.0594866	32.323
D_0__Archaea.D_1__Thaumarchaeota.D_2__Marine.Group.I.D_3__uncultured.marine.archaeon.D_4__uncultured.marine.archaeon.D_5__uncultured.marine.archaeon	0	0	0	1.91262e-05	0.0218284	0.00132406	Inf	0.00132406	Inf	0.00132406	Inf	0.00133558	1119.12
D_0__Bacteria.D_1__Actinobacteria.D_2__Acidimicrobiia.D_3__Acidimicrobiales.D_4__OM1.clade.D_5__Candidatus.Actinomarina	0.000871544	0	8.09374e-05	7.44563e-05	0.0216594	0.00176895	24.3692	0.00109672	Inf	0.00114709	262.411	0.00113709	285.252
D_0__Bacteria.D_1__Lentisphaerae.D_2__Lentisphaeria.D_3__Victivallales.D_4__vadinBE97.D_5__uncultured.bacterium	0.00732415	0.00684018	0.0245066	0.153634	0.0214873	9.8053e-06	2.8768	6.20264e-05	3.08034	0.951791	0.986882	2.27492e-20	0.143928
D_0__Bacteria.D_1__Firmicutes.D_2__Bacilli.D_3__Lactobacillales.D_4__Aerococcaceae.D_5__Aerococcus	0.00788935	0.00573495	0.00395147	0.00189691	0.0213064	0.000892619	2.73745	2.54565e-05	3.9954	2.80403e-06	5.30373	3.15743e-08	11.8016
D_0__Bacteria.D_1__Actinobacteria.D_2__Actinobacteria.D_3__Frankiales.Other.Other	1.50485e-05	0.000309579	0.000108279	0	0.0198135	0.27124	1291.08	0.278636	62.7588	0.273564	179.433	0.270867	Inf
D_0__Bacteria.D_1__Proteobacteria.D_2__Deltaproteobacteria.D_3__SAR324.clade.Marine.group.B..D_4__uncultured.bacterium.D_5__uncultured.bacterium	0.0100212	0.00144168	0.00315752	0.000308884	0.019644	0.0647453	1.92219	0.000125338	13.3612	0.000288962	8.59182	4.46995e-05	62.362
D_0__Bacteria.D_1__Bacteroidetes.D_2__Bacteroidia.D_3__Bacteroidales.D_4__Bacteroidales.RF16.group.D_5__uncultured.bacterium	0.000178981	0.000118452	0.00144916	0.000308454	0.0192426	0.000122928	105.424	0.000115921	159.295	0.000533585	13.0206	0.000134204	61.1725
D_0__Bacteria.D_1__Bacteroidetes.D_2__Bacteroidia.D_3__Bacteroidales.D_4__Prevotellaceae.D_5__Prevotella.9	0.107923	0.171793	0.0877497	0.000132621	0.018525	0.000164639	0.173868	2.2786e-05	0.106095	9.04883e-05	0.207094	0.003763	136.971
D_0__Bacteria.D_1__Firmicutes.D_2__Clostridia.D_3__Clostridiales.D_4__Lachnospiraceae.D_5__Roseburia	0.0498352	0.0804955	0.034016	0.0513696	0.0180604	0.0027497	0.359633	0.000239525	0.220318	0.0065522	0.523264	6.94282e-18	0.352992
D_0__Bacteria.D_1__Proteobacteria.D_2__Betaproteobacteria.D_3__Burkholderiales.D_4__Comamonadaceae.Other	0.132234	0.091885	0.13814	0.000125675	0.0179943	2.04188e-13	0.13406	1.17315e-14	0.194008	6.25047e-10	0.133538	7.54982e-08	140.401
D_0__Bacteria.D_1__Bacteroidetes.D_2__Bacteroidia.D_3__Bacteroidales.D_4__p.2534.18B5.gut.group.D_5__uncultured.bacterium	1.0534e-05	0	2.50971e-05	0.000333677	0.0174142	0.000326396	1621.05	0.000323525	Inf	0.000330375	680.401	0.000423985	52.0617
D_0__Bacteria.D_1__Saccharibacteria.Other.Other.Other.Other	0.000893678	0.000226718	0.0057156	0.0697847	0.0166913	0.100402	18.3144	0.0861314	72.1919	0.271517	2.87557	8.71709e-05	0.23482
D_0__Bacteria.D_1__Firmicutes.D_2__Bacilli.D_3__Bacillales.D_4__Family.XII.D_5__Exiguobacterium	0.00107309	0.00153302	0.00095318	9.21359e-05	0.0166405	0.0333167	15.206	0.0391423	10.9004	0.0309232	19.5306	0.0235956	177.102
D_0__Bacteria.D_1__Firmicutes.D_2__Clostridia.D_3__Clostridiales.D_4__Ruminococcaceae.D_5__Oscillospira	0.00131883	0.00166142	0.0086663	0.0567543	0.0164034	5.85169e-09	12.1963	2.22832e-08	9.68141	0.00793122	1.96124	6.1576e-10	0.292088
D_0__Bacteria.D_1__Proteobacteria.D_2__Betaproteobacteria.D_3__Burkholderiales.D_4__Comamonadaceae.D_5__uncultured	0.112493	0.13622	0.1046	0.000115534	0.0157894	1.59391e-12	0.138362	0.000227168	0.114316	9.69634e-10	0.154234	1.66011e-06	134.011
D_0__Bacteria.D_1__Proteobacteria.D_2__Alphaproteobacteria.D_3__Rhizobiales.D_4__Bradyrhizobiaceae.D_5__Bradyrhizobium	0.202335	0.194732	0.211717	7.60097e-05	0.0153926	5.11753e-22	0.0757416	1.62703e-18	0.0798435	3.12742e-20	0.0736986	0.00046535	215.505
D_0__Bacteria.D_1__Firmicutes.D_2__Clostridia.D_3__Clostridiales.D_4__Lachnospiraceae.D_5__Eisenbergiella	0.00458986	0.00459993	0.0128844	0.0817518	0.015352	2.12898e-06	3.31183	1.39395e-06	3.28247	0.184079	1.27033	1.76224e-39	0.187047
D_0__Bacteria.D_1__Actinobacteria.D_2__Actinobacteria.D_3__Corynebacteriales.D_4__Corynebacteriaceae.D_5__Corynebacterium	0.0156718	0.030358	0.00411741	0.000353699	0.0152067	0.461397	1.18956	0.0822088	0.568575	0.000206754	3.63204	1.0391e-07	43.6254
D_0__Bacteria.D_1__Proteobacteria.D_2__Gammaproteobacteria.D_3__Xanthomonadales.D_4__Xanthomonadales.Incertae.Sedis.D_5__Acidibacter	0.108437	0.102817	0.13949	0.000155485	0.0150072	1.62817e-17	0.138173	1.01516e-19	0.147595	6.7055e-23	0.111021	4.74643e-07	98.4239
D_0__Bacteria.D_1__Firmicutes.D_2__Clostridia.D_3__Clostridiales.D_4__Ruminococcaceae.D_5__Intestinimonas	0.0031957	0.00190119	0.00601593	0.0676284	0.0149602	5.8008e-08	4.59046	1.10635e-11	7.71611	3.37347e-06	2.4891	1.49953e-50	0.221057
D_0__Bacteria.D_1__Proteobacteria.D_2__Alphaproteobacteria.D_3__Rhizobiales.D_4__Phyllobacteriaceae.D_5__Mesorhizobium	0.224374	0.14336	0.247845	5.76651e-05	0.0146045	1.92604e-37	0.0645877	1.16395e-28	0.100912	4.17372e-26	0.059692	5.06443e-05	248.346
D_0__Bacteria.D_1__Proteobacteria.D_2__Gammaproteobacteria.D_3__Enterobacteriales.D_4__Enterobacteriaceae.D_5__Providencia	0.00622063	0.00117573	0.00332998	0.000171402	0.0142114	0.195217	2.26906	1.99086e-05	11.8526	0.00470435	4.18484	3.24513e-06	131.502
D_0__Archaea.D_1__Lokiarchaeota.D_2__uncultured.archaeon.D_3__uncultured.archaeon.D_4__uncultured.archaeon.D_5__uncultured.archaeon	0.00185126	0.00766755	0.00334229	0.000143981	0.0139026	1.35491e-05	7.36398	0.148331	1.77796	0.000833599	4.12031	4.1788e-07	98.7802
D_0__Bacteria.D_1__Proteobacteria.D_2__Alphaproteobacteria.D_3__Rhizobiales.D_4__Bradyrhizobiaceae.D_5__Bosea	0.0650982	0.0658724	0.0639465	0.000106408	0.0138861	2.20051e-14	0.21748	1.35773e-09	0.211738	6.93077e-12	0.217896	9.61443e-09	164.805
D_0__Bacteria.D_1__Spirochaetae.D_2__Spirochaetes.D_3__Spirochaetales.D_4__Spirochaetaceae.D_5__Treponema.2	0.00237362	0.00151801	0.00780996	0	0.0137167	0.187095	5.66661	0.153689	8.86055	0.55807	1.72221	0.10543	Inf
D_0__Bacteria.D_1__Proteobacteria.D_2__Gammaproteobacteria.D_3__Xanthomonadales.D_4__Xanthomonadaceae.D_5__Vulcaniibacterium	0.0215182	0.0348375	0.0152488	0.000105	0.0136896	0.289285	0.625067	0.0602195	0.385478	0.813867	0.880317	0.024241	127.846
D_0__Bacteria.D_1__Cyanobacteria.D_2__Melainabacteria.D_3__Gastranaerophilales.D_4__uncultured.Gloeobacter.sp..D_5__uncultured.Gloeobacter.sp.	0.000568741	0.000331118	0.0204793	0.0207996	0.013275	0.00122135	22.8879	0.000889778	39.313	0.649544	0.636772	0.267054	0.629819
D_0__Bacteria.D_1__Proteobacteria.D_2__Alphaproteobacteria.D_3__Rhizobiales.D_4__Phyllobacteriaceae.D_5__Aliihoeflea	0.00189686	0.00011115	0.00136745	0.00018068	0.0131864	0.00518306	6.81675	0.000506454	116.333	0.0020558	9.45582	0.00053261	71.5653
D_0__Bacteria.D_1__Firmicutes.D_2__Bacilli.D_3__Lactobacillales.D_4__Carnobacteriaceae.D_5__Atopococcus	0.014063	0.00791116	0.00187809	0.00172957	0.0127741	0.795034	0.91139	0.0515888	1.82564	1.87647e-08	8.89125	3.23664e-08	7.69199
D_0__Bacteria.D_1__Proteobacteria.D_2__Alphaproteobacteria.D_3__Rhizobiales.D_4__Brucellaceae.D_5__Ochrobactrum	0.647488	0.282933	0.672974	8.69903e-05	0.0124281	6.50575e-38	0.0189445	3.52016e-17	0.0432327	6.84894e-28	0.0186846	0.000138728	150.418
D_0__Bacteria.D_1__Tenericutes.D_2__Mollicutes.D_3__Mollicutes.RF9.D_4__uncultured.rumen.bacterium.D_5__uncultured.rumen.bacterium	0.000310291	0.000389066	0.00273938	0.0197996	0.0123021	2.12174e-08	38.8772	2.42911e-08	31.0056	4.89038e-06	5.36139	0.045298	0.644088
D_0__Bacteria.D_1__Proteobacteria.D_2__Betaproteobacteria.D_3__Burkholderiales.D_4__Oxalobacteraceae.D_5__Massilia	0.0403911	0.0280959	0.0862844	3.01942e-05	0.0120515	0.144541	0.293488	0.000322848	0.42359	0.23619	0.137831	2.02517e-07	391.382
D_0__Bacteria.D_1__Proteobacteria.D_2__Betaproteobacteria.D_3__Burkholderiales.D_4__Comamonadaceae.D_5__Hydrogenophaga	0.0302654	0.0168543	0.0148604	8.30097e-06	0.0120085	0.034036	0.390287	0.469763	0.702138	0.760779	0.85024	0.0774731	1418.54
D_0__Bacteria.D_1__Bacteroidetes.D_2__Bacteroidia.D_3__Bacteroidales.D_4__Bacteroidales.BS11.gut.group.D_5__uncultured.bacterium	0.0659254	0.0148808	0.00747998	0.00028432	0.0119528	0.00336438	0.177787	0.542159	0.787639	0.35592	1.56694	6.78886e-06	41.2235
D_0__Bacteria.D_1__Bacteroidetes.D_2__Bacteroidia.D_3__Bacteroidales.D_4__Porphyromonadaceae.D_5__Odoribacter	0.000348815	0.000515523	0.00301031	0.0270043	0.0119441	8.89528e-10	33.5769	2.17857e-09	22.7189	5.39071e-06	4.10769	6.08917e-11	0.43851
D_0__Bacteria.D_1__Atribacteria.D_2__uncultured.bacterium.D_3__uncultured.bacterium.D_4__uncultured.bacterium.D_5__uncultured.bacterium	0	0	0	2.98544e-05	0.0119204	0.000891098	Inf	0.000891098	Inf	0.000891098	Inf	0.000907054	489.415
D_0__Bacteria.D_1__Actinobacteria.D_2__Actinobacteria.D_3__Micrococcales.D_4__Micrococcaceae.Other	0.0047613	0.00686347	0.00353131	0.000399138	0.0118072	0.0378433	2.43167	0.281444	1.68689	0.00834894	3.27865	9.90311e-06	29.0073
D_0__Bacteria.D_1__Proteobacteria.D_2__Gammaproteobacteria.D_3__Cellvibrionales.D_4__Cellvibrionaceae.D_5__Cellvibrio	0.00600391	0.00306389	0.00497484	0	0.0117092	0.505413	1.91733	0.294193	3.74749	0.414189	2.32443	0.147439	Inf
D_0__Bacteria.D_1__Firmicutes.D_2__Clostridia.D_3__Clostridiales.D_4__Ruminococcaceae.D_5__Ruminococcaceae.UCG.009	0.00355458	0.00153533	0.00630212	0.0501537	0.0116995	0.000830818	3.22746	1.32823e-10	7.52862	0.000327611	1.90934	7.2987e-41	0.236106
D_0__Bacteria.D_1__Firmicutes.D_2__Clostridia.D_3__Clostridiales.D_4__Lachnospiraceae.D_5__Sellimonas	0.00249747	0.00265575	0.00565327	0.0270174	0.0116545	1.07331e-07	4.65869	2.32777e-07	4.3032	0.000422213	2.02591	4.24963e-12	0.427266
D_0__Archaea.D_1__Thaumarchaeota.D_2__Marine.Group.I.D_3__Unknown.Order.D_4__Unknown.Family.D_5__Candidatus.Nitrosopelagicus	0	0	0	5.68398e-05	0.0116382	0.000204054	Inf	0.000204054	Inf	0.000204054	Inf	0.000219975	200.778
D_0__Bacteria.D_1__Actinobacteria.D_2__Actinobacteria.D_3__Corynebacteriales.D_4__Dietziaceae.D_5__Dietzia	0.00420358	0.00520841	0.00583874	0.000268641	0.0113968	0.00383728	2.72359	0.0066743	2.47315	0.0402952	1.93385	1.8956e-06	41.6002
D_0__Bacteria.D_1__Proteobacteria.D_2__Gammaproteobacteria.D_3__Alteromonadales.D_4__Alteromonadaceae.D_5__Alteromonas	0.000351346	0.00380631	0.00166562	0.000220971	0.0110653	4.68096e-06	30.8825	0.0610931	2.85065	0.000308334	6.51435	3.36993e-06	49.1035
D_0__Bacteria.D_1__Firmicutes.D_2__Clostridia.D_3__Clostridiales.D_4__Clostridiales.vadinBB60.group.D_5__uncultured.organism	0.000745205	0.00441029	0.00910698	0.0541045	0.0105974	0.000266654	14.2274	0.142817	2.35623	0.713853	1.14107	5.7956e-07	0.193572
D_0__Bacteria.D_1__Gemmatimonadetes.D_2__Gemmatimonadetes.D_3__Gemmatimonadales.D_4__Gemmatimonadaceae.D_5__uncultured	0.276496	0.175013	0.262928	0.000306117	0.0104232	4.57501e-05	0.0370886	1.2054e-05	0.0588886	0.000491548	0.0395349	0.00476567	33.3885
D_0__Bacteria.D_1__Firmicutes.D_2__Bacilli.D_3__Lactobacillales.D_4__Aerococcaceae.Other	0.0167605	0.00450387	0.00170018	0.000875264	0.00992192	0.309439	0.608121	0.00165445	2.41956	2.41671e-06	6.12453	1.17479e-07	11.6712
D_0__Bacteria.D_1__Bacteroidetes.D_2__Bacteroidia.D_3__Bacteroidales.D_4__uncultured.D_5__uncultured.bacterium	0.0847498	0.0149842	0.00926067	0	0.00990976	0.000789527	0.114659	0.500299	0.665582	0.925582	1.07268	0.110446	Inf
D_0__Bacteria.D_1__Firmicutes.D_2__Clostridia.D_3__Clostridiales.D_4__Ruminococcaceae.D_5__Ruminococcaceae.UCG.004	0.000410083	0.00103559	0.00556027	0.0605191	0.00983415	4.91542e-16	23.5152	3.79622e-14	9.31177	0.00115589	1.76143	6.46576e-57	0.162062
D_0__Bacteria.D_1__Bacteroidetes.D_2__Flavobacteriia.D_3__Flavobacteriales.D_4__Flavobacteriaceae.D_5__NS5.marine.group	0	4.19903e-05	0	2.47087e-05	0.00979136	0.000659502	Inf	0.000686089	228.654	0.000659502	Inf	0.000681434	388.577
D_0__Bacteria.D_1__Proteobacteria.D_2__Betaproteobacteria.D_3__Burkholderiales.D_4__Comamonadaceae.D_5__Delftia	0.083591	0.0701164	0.100972	0.000122816	0.0097862	8.8079e-17	0.116894	8.46334e-18	0.140056	2.36531e-21	0.0981594	5.68491e-06	86.5126
D_0__Bacteria.D_1__Fusobacteria.D_2__Fusobacteriia.D_3__Fusobacteriales.D_4__Fusobacteriaceae.D_5__Fusobacterium	0.0545208	0.0231722	0.0153543	0.00010635	0.00965866	3.38901e-05	0.173857	0.0186039	0.408727	0.341867	0.633043	0.0118426	89.0565
D_0__Bacteria.D_1__Bacteroidetes.D_2__Bacteroidia.D_3__Bacteroidales.D_4__Prevotellaceae.D_5__Prevotellaceae.UCG.004	9.87408e-05	0.000212921	0.000226131	8.71699e-05	0.00946126	3.48464e-05	93.9586	3.02712e-05	43.5727	4.55513e-05	41.0274	3.33607e-05	106.431
D_0__Bacteria.D_1__Firmicutes.D_2__Bacilli.D_3__Bacillales.D_4__Paenibacillaceae.D_5__Ammoniphilus	0.00349415	0.00450919	0.00330539	1.97087e-05	0.00938083	0.226326	2.6438	0.307412	2.03999	0.197727	2.78294	0.0398181	466.731
D_0__Bacteria.D_1__Bacteroidetes.D_2__Bacteroidia.D_3__Bacteroidales.D_4__Prevotellaceae.D_5__Prevotellaceae.UCG.003	0.00610266	0.00228959	0.0128763	0.000164174	0.00934682	0.351636	1.50186	0.00839607	4.24827	0.718099	0.711801	0.000218671	55.827
D_0__Bacteria.D_1__Bacteroidetes.D_2__Flavobacteriia.D_3__Flavobacteriales.D_4__Flavobacteriaceae.D_5__Myroides	0.000104417	0.000392601	0.000984893	8.03835e-05	0.00914911	5.92855e-05	85.9191	0.000108485	22.8513	0.000649562	9.10907	5.40912e-05	158.514
D_0__Bacteria.D_1__Proteobacteria.D_2__Betaproteobacteria.D_3__Burkholderiales.D_4__Comamonadaceae.D_5__Acidovorax	0.0555804	0.0310457	0.0536785	3.77184e-05	0.0091135	7.10311e-10	0.161103	6.4234e-08	0.288214	2.19443e-08	0.172813	5.60385e-05	236.928
D_0__Bacteria.D_1__Cyanobacteria.D_2__Chloroplast.D_3__Phaseolus.acutifolius..tepary.bean..D_4__Phaseolus.acutifolius..tepary.bean..D_5__Phaseolus.acutifolius..tepary.bean.	0.00139043	0.000586617	0.000407029	0	0.00900106	3.97272e-07	6.34786	9.73552e-09	15.0461	3.45682e-09	21.6847	7.26228e-10	Inf
D_0__Bacteria.D_1__Firmicutes.D_2__Bacilli.D_3__Lactobacillales.D_4__Carnobacteriaceae.D_5__Carnobacterium	0.0570158	0.084789	0.0260707	5.67961e-06	0.00890481	4.66646e-09	0.162499	6.57091e-11	0.103449	0.018879	0.343278	0.0770818	1537.41
D_0__Bacteria.D_1__Acidobacteria.D_2__Blastocatellia.D_3__Blastocatellales.D_4__Blastocatellaceae..Subgroup.4..D_5__RB41	0.207973	0.12584	0.236224	0.000209223	0.00886707	0.00392326	0.0418815	0.00405633	0.0691607	0.0315301	0.0378604	0.0127759	41.5579
D_0__Bacteria.D_1__Proteobacteria.D_2__Alphaproteobacteria.D_3__Sphingomonadales.D_4__Sphingomonadaceae.D_5__Sphingobium	0.11292	0.107185	0.0994188	4.87864e-05	0.00879309	5.75001e-28	0.0774501	2.08193e-24	0.0818751	5.26177e-21	0.0878854	0.000171946	176.737
D_0__Bacteria.D_1__Proteobacteria.D_2__Alphaproteobacteria.D_3__Rhizobiales.D_4__Rhizobiaceae.D_5__Rhizobium	0.0432052	0.0389855	0.0447518	3.70388e-05	0.00879139	5.50685e-15	0.201003	1.68141e-11	0.224379	1.71544e-13	0.207171	0.000212926	232.747
D_0__Bacteria.D_1__Tenericutes.D_2__Mollicutes.D_3__Anaeroplasmatales.D_4__Anaeroplasmataceae.D_5__Anaeroplasma	0.000118253	0.000338569	0.00512007	0.0274922	0.00876217	0.000609479	72.6577	0.000817498	25.3775	0.265466	1.6984	0.00264838	0.315036
D_0__Bacteria.D_1__Firmicutes.D_2__Clostridia.D_3__Clostridiales.D_4__Ruminococcaceae.D_5__Anaerofilum	0.000327904	0.000779717	0.00965431	0.0233734	0.00866584	0.000299113	25.9148	0.000508234	10.8983	0.912354	1.04226	3.70198e-06	0.377873
D_0__Bacteria.D_1__Firmicutes.D_2__Clostridia.D_3__Clostridiales.D_4__Peptococcaceae.D_5__uncultured	0.00718342	0.00670872	0.00564749	0.0365037	0.00863693	0.500462	1.179	0.234515	1.29345	0.0256607	1.50945	7.12737e-33	0.240174
D_0__Bacteria.D_1__Proteobacteria.D_2__Gammaproteobacteria.D_3__Pseudomonadales.D_4__Moraxellaceae.D_5__Enhydrobacter	0.0760126	0.0909121	0.0713393	8.94175e-05	0.00860165	7.58974e-29	0.113656	4.01635e-23	0.0933303	4.03402e-10	0.124707	1.67721e-09	101.078
D_0__Bacteria.D_1__Proteobacteria.D_2__Gammaproteobacteria.D_3__Enterobacteriales.D_4__Enterobacteriaceae.D_5__Erwinia	0	3.35437e-05	0	0	0.00860042	0.0403703	Inf	0.0411838	251.416	0.0403703	Inf	0.0403703	Inf
D_0__Bacteria.D_1__Firmicutes.D_2__Clostridia.D_3__Clostridiales.D_4__Lachnospiraceae.D_5__.Eubacterium..hallii.group	0.00199591	0.00114753	0.00377354	0.0182581	0.00855216	0.000247518	4.88001	1.64649e-06	7.30792	0.0139375	2.22234	1.27854e-06	0.461942
D_0__Bacteria.D_1__Firmicutes.D_2__Clostridia.D_3__Clostridiales.D_4__Family.XI.D_5__Gallicola	0.00037248	0.000112718	0.000104528	1.45146e-05	0.0084546	0.233746	22.2574	0.218519	73.5499	0.218077	79.3133	0.213011	571.18
D_0__Bacteria.D_1__Firmicutes.D_2__Bacilli.D_3__Bacillales.D_4__Listeriaceae.D_5__Listeria	0.000271009	0.000254148	0.000448781	0.00142925	0.00843456	0.000266561	30.5185	0.000255422	32.5432	0.000442591	18.4295	0.00656465	5.7868
D_0__Bacteria.D_1__Proteobacteria.D_2__Alphaproteobacteria.D_3__Caulobacterales.D_4__Caulobacteraceae.Other	0.0853319	0.0987054	0.116856	1.79126e-05	0.00840244	1.72602e-28	0.0970323	1.30379e-23	0.0838635	2.88702e-20	0.0730967	1.6468e-06	689.957
D_0__Bacteria.D_1__Actinobacteria.D_2__Actinobacteria.D_3__Propionibacteriales.D_4__Nocardioidaceae.D_5__Nocardioides	0.114116	0.0664532	0.0930117	0.000102816	0.00834355	7.46585e-07	0.0717331	2.36467e-06	0.126019	5.79066e-05	0.0885115	1.86524e-08	79.5749
D_0__Bacteria.D_1__Proteobacteria.D_2__Gammaproteobacteria.D_3__Xanthomonadales.D_4__Xanthomonadales.Incertae.Sedis.D_5__Candidatus.Competibacter	0.0500178	0.00791246	0.0223281	0	0.00829941	0.109378	0.162996	0.978247	1.02854	0.345871	0.368261	0.308199	Inf
D_0__Bacteria.D_1__Proteobacteria.D_2__Deltaproteobacteria.D_3__Desulfovibrionales.D_4__Desulfovibrionaceae.D_5__Bilophila	0.00223696	0.00264359	0.00929016	0.0292279	0.00826836	0.0940865	3.96403	0.130304	3.08304	0.836554	0.906143	1.12927e-06	0.281645
D_0__Bacteria.D_1__Actinobacteria.D_2__Actinobacteria.D_3__Pseudonocardiales.D_4__Pseudonocardiaceae.D_5__Amycolatopsis	0.00844246	0.0108037	0.0174928	7.08641e-05	0.00824042	0.850855	0.958796	0.214957	0.752041	9.74167e-05	0.476177	2.04146e-06	114.027
D_0__Bacteria.D_1__Proteobacteria.D_2__Alphaproteobacteria.D_3__Rhodospirillales.D_4__Rhodospirillaceae.D_5__AEGEAN.169.marine.group	5.49515e-05	0	0	6.68447e-05	0.00822082	0.000318778	146.697	0.000289222	Inf	0.000289222	Inf	0.000323668	120.596
D_0__Bacteria.D_1__Proteobacteria.D_2__Gammaproteobacteria.D_3__Xanthomonadales.D_4__Xanthomonadaceae.D_5__Luteimonas	0.0643463	0.0524827	0.0398159	2.06311e-05	0.00820533	5.67157e-13	0.126005	2.44439e-07	0.154635	0.0183743	0.214957	0.00263752	389.994
D_0__Bacteria.D_1__Proteobacteria.D_2__Alphaproteobacteria.D_3__Caulobacterales.D_4__Caulobacteraceae.D_5__Phenylobacterium	0.0372333	0.0274175	0.0366103	5.72767e-05	0.00802556	6.40828e-06	0.211758	0.000185999	0.290936	1.51248e-05	0.221573	0.00249901	137.398
D_0__Bacteria.D_1__Proteobacteria.D_2__Alphaproteobacteria.D_3__Rhodobacterales.D_4__Rhodobacteraceae.D_5__Paracoccus	0.00741541	0.00743691	0.0103093	0.000114864	0.0079939	0.834047	1.06021	0.666487	1.13298	0.563564	0.863187	2.22316e-05	71.985
D_0__Bacteria.D_1__Proteobacteria.D_2__Gammaproteobacteria.D_3__Enterobacteriales.D_4__Enterobacteriaceae.D_5__Serratia	0.0179094	0.0207225	0.0306273	0.00335435	0.00758168	2.69042e-06	0.426654	4.36431e-07	0.359001	1.74774e-09	0.255133	0.00717182	2.22823
D_0__Archaea.D_1__Bathyarchaeota.D_2__uncultured.archaeon.D_3__uncultured.archaeon.D_4__uncultured.archaeon.D_5__uncultured.archaeon	0.00199196	0.00186815	0.00155215	4.96602e-05	0.00742296	0.0145674	3.6947	0.00796624	3.92154	0.0079961	4.68951	0.000282545	166.604
D_0__Bacteria.D_1__Proteobacteria.D_2__Gammaproteobacteria.D_3__Oceanospirillales.D_4__SAR86.clade.D_5__uncultured.marine.bacterium	0.00102363	0.000429233	0.000183672	1.34466e-05	0.00725362	0.00346783	6.94861	0.00106817	16.5709	0.000642697	38.7253	0.000460277	528.964
D_0__Bacteria.D_1__Actinobacteria.D_2__Actinobacteria.D_3__Micrococcales.D_4__Micrococcaceae.D_5__Glutamicibacter	0.000628362	0.00122679	0.000474355	9.13592e-05	0.0072372	6.00741e-05	14.7683	0.000672249	5.78473	5.59294e-05	14.9607	1.69213e-05	83.1106
D_0__Bacteria.D_1__Proteobacteria.D_2__Gammaproteobacteria.D_3__Enterobacteriales.D_4__Enterobacteriaceae.Other	0.00526945	0.00500878	0.00414505	3.94175e-05	0.00701438	0.391926	1.31996	0.322874	1.37701	0.0700454	1.91583	2.06355e-05	174.496
D_0__Bacteria.D_1__Firmicutes.D_2__Clostridia.D_3__Clostridiales.D_4__Ruminococcaceae.D_5__Ruminococcaceae.UCG.013	0.00323199	0.00457686	0.00580995	0.0138206	0.00697232	0.0171603	2.14096	0.217775	1.51666	0.399229	1.17925	8.66919e-09	0.509687
D_0__Bacteria.D_1__Proteobacteria.D_2__Alphaproteobacteria.D_3__SAR11.clade.D_4__Surface.1.D_5__uncultured.bacterium	8.92718e-05	1.04854e-05	1.02427e-05	2.87816e-05	0.00662431	0.000285009	72.763	0.000236564	619.496	0.000237667	634.176	0.000247982	225.689
D_0__Archaea.D_1__Euryarchaeota.D_2__Methanomicrobia.D_3__Methanomicrobiales.D_4__Methanocorpusculaceae.D_5__Methanocorpusculum	0.485865	0.0851881	0.0399446	0.000102417	0.0064291	2.16111e-06	0.0130178	0.00238783	0.0857021	0.000652757	0.178431	3.98681e-05	69.2702
D_0__Bacteria.D_1__Firmicutes.D_2__Clostridia.D_3__Clostridiales.D_4__Lachnospiraceae.D_5__.Eubacterium..oxidoreducens.group	0.000471498	0.000493652	0.00362954	0.0227647	0.00633591	0.000310805	13.1769	0.000333875	12.5855	0.371607	1.71755	0.0019345	0.273336
D_0__Bacteria.D_1__Bacteroidetes.D_2__Bacteroidia.D_3__Bacteroidales.D_4__gir.aah93h0.D_5__uncultured.bacterium	0.000258715	0.00197761	0	6.94175e-05	0.00632659	0.00171218	23.9791	0.0612206	3.137	0.000968207	Inf	0.00108401	97.3321
D_0__Bacteria.D_1__Proteobacteria.D_2__Alphaproteobacteria.D_3__Rhizobiales.D_4__Phyllobacteriaceae.D_5__Phyllobacterium	0.0722138	0.0413172	0.0696467	2.25243e-05	0.00629639	6.07447e-22	0.0856748	2.5283e-19	0.152839	2.56614e-24	0.0927127	7.32119e-06	274.11
D_0__Archaea.D_1__Woesearchaeota..DHVEG.6..D_2__uncultured.archaeon.D_3__uncultured.archaeon.D_4__uncultured.archaeon.D_5__uncultured.archaeon	0	0	0	0	0.00622118	0.262284	Inf	0.262284	Inf	0.262284	Inf	0.262284	Inf
D_0__Bacteria.D_1__Bacteroidetes.D_2__Flavobacteriia.D_3__Flavobacteriales.D_4__Flavobacteriaceae.D_5__Empedobacter	0.000570604	0.00107458	0	7.3301e-06	0.00611184	0.226793	10.5032	0.274775	5.57719	0.180849	Inf	0.181386	817.611
D_0__Bacteria.D_1__Bacteroidetes.D_2__Sphingobacteriia.D_3__Sphingobacteriales.D_4__Sphingobacteriaceae.D_5__Pedobacter	1.35922e-05	0	0	6.40777e-06	0.00592951	0.0177885	427.771	0.0175176	Inf	0.0175176	Inf	0.0176444	907.394
D_0__Bacteria.D_1__Actinobacteria.D_2__Actinobacteria.D_3__Propionibacteriales.D_4__Nocardioidaceae.Other	0.0844971	0.0371119	0.0485275	6.64466e-05	0.0058585	2.02416e-14	0.0682713	5.51339e-08	0.155372	5.06538e-08	0.120342	5.60228e-10	86.4565
D_0__Bacteria.D_1__Firmicutes.D_2__Erysipelotrichia.D_3__Erysipelotrichales.D_4__Erysipelotrichaceae.D_5__Catenibacterium	0.0916314	0.191554	0.0501648	0	0.00585087	0.000272612	0.0630395	4.71655e-05	0.0299944	0.000966004	0.114368	0.315716	Inf
D_0__Bacteria.D_1__Proteobacteria.D_2__Gammaproteobacteria.D_3__Enterobacteriales.D_4__Enterobacteriaceae.D_5__Pantoea	0.00715768	0.0214937	0.00951889	0	0.00583323	0.607639	0.826626	0.271759	0.266122	0.31936	0.601968	1.23025e-05	Inf
D_0__Bacteria.D_1__Firmicutes.D_2__Bacilli.D_3__Bacillales.D_4__Staphylococcaceae.Other	0.000152087	3.85437e-05	0.000122621	3.67961e-05	0.00569637	0.260013	36.7273	0.250137	144.92	0.257454	45.5529	0.249473	181.207
D_0__Bacteria.D_1__Chlamydiae.D_2__Chlamydiae.D_3__Chlamydiales.D_4__Chlamydiaceae.D_5__Chlamydia	0	0	0	3.34466e-05	0.00567974	0.00112633	Inf	0.00112633	Inf	0.00112633	Inf	0.00120412	166.518
D_0__Bacteria.D_1__Tenericutes.D_2__Mollicutes.D_3__Mycoplasmatales.D_4__Mycoplasmataceae.D_5__Ureaplasma	0.00229358	0.0011581	0.000682422	7.84951e-05	0.00564646	0.110504	2.44909	0.0115036	4.97856	0.00752795	8.11349	0.00209858	78.1223
D_0__Bacteria.D_1__Actinobacteria.D_2__Actinobacteria.D_3__Actinomycetales.D_4__Actinomycetaceae.D_5__Actinomyces	0.0217453	0.00732685	0.00751506	0	0.00558269	0.217242	0.252642	0.503967	0.748562	0.549706	0.728442	0.0075255	Inf
D_0__Bacteria.D_1__Firmicutes.D_2__Clostridia.D_3__Thermoanaerobacterales.D_4__Thermoanaerobacteraceae.D_5__Gelria	0.000124464	0.000682137	0.00370717	0.0276285	0.00543962	4.80735e-12	42.8557	1.13578e-08	7.81954	0.125482	1.4436	1.24542e-35	0.197702
D_0__Bacteria.D_1__Proteobacteria.D_2__Alphaproteobacteria.D_3__Sphingomonadales.D_4__Sphingomonadaceae.Other	0.0424963	0.0465416	0.0539751	1.26165e-05	0.00543419	1.98461e-18	0.127698	1.11344e-15	0.118138	5.69337e-13	0.101391	0.00196117	422.357
D_0__Bacteria.D_1__Firmicutes.D_2__Clostridia.D_3__Clostridiales.D_4__Peptostreptococcaceae.Ambiguous_taxa	0	4.84951e-05	4.33495e-05	0	0.00538245	2.6634e-20	Inf	6.13434e-20	108.834	6.95246e-20	121.753	2.6634e-20	Inf
D_0__Bacteria.D_1__Proteobacteria.D_2__Gammaproteobacteria.D_3__Oceanospirillales.D_4__ZD0405.D_5__uncultured.bacterium	0.00874829	0.00240307	0.00106866	0.000100578	0.00535883	0.155156	0.600662	0.029124	2.19931	0.000615409	4.91714	1.00552e-05	52.2459
D_0__Bacteria.D_1__Proteobacteria.D_2__Alphaproteobacteria.D_3__Sphingomonadales.D_4__Sphingomonadaceae.D_5__Novosphingobium	0.129421	0.136948	0.140328	0	0.00529209	2.90822e-17	0.0403633	1.43249e-15	0.0383703	2.18502e-12	0.0376035	0.184486	Inf
D_0__Bacteria.D_1__Proteobacteria.D_2__Betaproteobacteria.D_3__Burkholderiales.D_4__Comamonadaceae.D_5__Pelomonas	0.0547107	0.0418976	0.0477241	2.83981e-05	0.00529206	3.28069e-12	0.0953068	5.9744e-13	0.124564	1.78283e-13	0.113475	0.00160921	182.734
D_0__Bacteria.D_1__Firmicutes.D_2__Bacilli.D_3__Lactobacillales.D_4__Aerococcaceae.D_5__Globicatella	0.000291192	0.00013267	0.000496252	2.67961e-05	0.00529056	0.214735	18.5102	0.197733	52.8272	0.237288	10.454	0.190437	348.109
D_0__Bacteria.D_1__Firmicutes.D_2__Bacilli.D_3__Lactobacillales.D_4__Leuconostocaceae.D_5__Leuconostoc	0.0479492	0.0591084	0.0247495	1.14563e-05	0.00527806	2.64189e-16	0.114079	6.32388e-16	0.0880207	5.29593e-05	0.212998	0.00725765	451.766
D_0__Bacteria.D_1__Firmicutes.D_2__Bacilli.D_3__Bacillales.Other.Other	0.144777	0.0718351	0.00381098	1.66019e-05	0.00521492	2.35937e-19	0.0364877	2.68802e-10	0.0712333	0.598943	1.3523	0.0259223	308.016
D_0__Bacteria.D_1__Proteobacteria.D_2__Gammaproteobacteria.D_3__Cellvibrionales.D_4__Halieaceae.D_5__OM60.NOR5..clade	0.00045312	0.000388712	0.000563582	0	0.00510814	0.00466699	11.0544	0.00399511	12.886	0.00677077	8.88771	0.00157499	Inf
D_0__Bacteria.D_1__Planctomycetes.D_2__Planctomycetacia.D_3__Brocadiales.D_4__Brocadiaceae.D_5__Candidatus.Kuenenia	0.000425775	0	0.000435888	0.000119757	0.00507891	0.000478128	11.697	5.8358e-05	Inf	0.000327621	11.4256	8.65461e-05	44.413
D_0__Bacteria.D_1__Chloroflexi.D_2__KD4.96.Ambiguous_taxa.Ambiguous_taxa.Ambiguous_taxa	0.061905	0.043963	0.0490576	5.91262e-05	0.0050523	6.18223e-06	0.0801006	0.000336642	0.11269	0.00237438	0.101407	0.000629986	83.7902
D_0__Bacteria.D_1__Firmicutes.D_2__Clostridia.D_3__Clostridiales.D_4__Lachnospiraceae.D_5__Marvinbryantia	0.000812976	0.000187044	0.00172498	0.0120908	0.00483935	2.7676e-05	5.83706	3.5454e-08	28.9292	0.000765342	2.77063	1.01286e-09	0.396343
D_0__Bacteria.D_1__Firmicutes.D_2__Negativicutes.D_3__Selenomonadales.D_4__Veillonellaceae.Other	0.000629199	1.53398e-05	3.17961e-05	5.25728e-05	0.0047476	4.31247e-06	7.71438	5.56252e-09	303.486	5.54351e-09	146.414	6.72707e-09	88.5517
D_0__Bacteria.D_1__Firmicutes.D_2__Erysipelotrichia.D_3__Erysipelotrichales.D_4__Erysipelotrichaceae.D_5__Erysipelotrichaceae.UCG.004	6.69903e-05	0.000101334	0.0123014	0.0407091	0.00472236	0.212261	69.1243	0.215787	45.6968	0.222411	0.376434	0.0742556	0.11375
D_0__Archaea.D_1__Euryarchaeota.D_2__Thermococci.D_3__Thermococcales.D_4__Thermococcaceae.D_5__Thermococcus	0	0	0	1.33495e-05	0.00470802	0.00136325	Inf	0.00136325	Inf	0.00136325	Inf	0.00139661	345.826
D_0__Bacteria.D_1__Nitrospirae.D_2__Nitrospira.D_3__Nitrospirales.D_4__0319.6A21.D_5__uncultured.bacterium	0.069427	0.048057	0.0733231	0.000203398	0.00469861	0.000740735	0.0664281	9.12736e-05	0.0959691	0.00295487	0.0648565	0.000113509	23.5338
D_0__Bacteria.D_1__Firmicutes.D_2__Bacilli.D_3__Bacillales.D_4__Paenibacillaceae.D_5__Paenibacillus	0.0052038	0.00962589	0.00545708	0	0.0046433	0.833548	0.923605	0.0459596	0.473602	0.690365	0.834354	0.0017164	Inf
D_0__Bacteria.D_1__Bacteroidetes.D_2__Bacteroidia.D_3__Bacteroidales.D_4__Prevotellaceae.D_5__Alloprevotella	0.0349551	0.0104403	0.0104292	5.29515e-05	0.00461785	4.32594e-06	0.130496	0.102192	0.43372	0.110932	0.435654	0.000813994	99.8935
D_0__Bacteria.D_1__Proteobacteria.D_2__Alphaproteobacteria.D_3__Caulobacterales.D_4__Caulobacteraceae.D_5__uncultured	0.0871401	0.0657786	0.0863748	5.33981e-06	0.00448397	1.39163e-19	0.0506684	7.83765e-14	0.0678618	2.99545e-15	0.0523731	0.137982	823.42
D_0__Bacteria.D_1__Proteobacteria.D_2__Betaproteobacteria.D_3__Nitrosomonadales.D_4__Nitrosomonadaceae.D_5__uncultured	0.0956726	0.0661526	0.0955771	9.3835e-05	0.00446671	0.000432656	0.045788	0.000273008	0.0663911	0.00432219	0.0461188	0.00361134	46.6775
D_0__Bacteria.D_1__Marinimicrobia..SAR406.clade..D_2__uncultured.bacterium.D_3__uncultured.bacterium.D_4__uncultured.bacterium.D_5__uncultured.bacterium	0	0	0	0	0.00426198	0.000586038	Inf	0.000586038	Inf	0.000586038	Inf	0.000586038	Inf
D_0__Bacteria.D_1__Proteobacteria.D_2__Alphaproteobacteria.D_3__Rhodospirillales.D_4__Rhodospirillaceae.D_5__Skermanella	0.000901374	0.00162763	0.00080423	0	0.00425505	0.00395962	4.62896	0.0468798	2.5635	0.00602972	5.1881	0.00025122	Inf
D_0__Archaea.D_1__Thaumarchaeota.D_2__Marine.Group.I.Ambiguous_taxa.Ambiguous_taxa.Ambiguous_taxa	0	0	0	0	0.00424652	0.00426807	Inf	0.00426807	Inf	0.00426807	Inf	0.00426807	Inf
D_0__Bacteria.D_1__Firmicutes.D_2__Erysipelotrichia.D_3__Erysipelotrichales.D_4__Erysipelotrichaceae.D_5__Allobaculum	0.00930352	0.0056863	0.00974878	7.00485e-05	0.00423295	0.0474892	0.447571	0.458697	0.729956	0.150382	0.456476	0.0019975	59.2554
D_0__Bacteria.D_1__Actinobacteria.D_2__Actinobacteria.D_3__Micrococcales.D_4__Micrococcaceae.D_5__Micrococcus	0.0338549	0.0511914	0.0366836	1.25243e-05	0.00419145	0.0448875	0.121626	0.0413626	0.0821172	0.0488168	0.112364	0.00202948	328.168
D_0__Bacteria.D_1__Firmicutes.D_2__Bacilli.D_3__Lactobacillales.D_4__Carnobacteriaceae.D_5__Alkalibacterium	0	0	0	0	0.00416946	0.304965	Inf	0.304965	Inf	0.304965	Inf	0.304965	Inf
D_0__Bacteria.D_1__Proteobacteria.D_2__Alphaproteobacteria.D_3__SAR11.clade.D_4__Surface.1.Ambiguous_taxa	5.75243e-05	1.46116e-05	0.000243001	1.53398e-05	0.00414334	1.932e-05	70.6292	1.52292e-05	278.058	4.42308e-05	16.7196	1.52696e-05	264.859
D_0__Bacteria.D_1__Firmicutes.D_2__Clostridia.D_3__Clostridiales.D_4__Ruminococcaceae.D_5__Flavonifractor	0.0064149	0.00376836	0.0048164	0.0105334	0.00404603	0.24432	0.627147	0.876744	1.05284	0.619837	0.827946	2.09491e-11	0.392901
D_0__Bacteria.D_1__Firmicutes.D_2__Clostridia.Other.Other.Other	0.000179856	0.00013748	3.12621e-05	0	0.00403297	1.88629e-08	21.9879	1.03974e-08	28.7654	3.7859e-09	126.5	2.83939e-09	Inf
D_0__Bacteria.D_1__Proteobacteria.D_2__Gammaproteobacteria.D_3__E01.9C.26.marine.group.D_4__uncultured.bacterium.D_5__uncultured.bacterium	0	0	0	4e-05	0.0040095	0.026681	Inf	0.026681	Inf	0.026681	Inf	0.0281484	98.2911
D_0__Bacteria.D_1__Parcubacteria.D_2__uncultured.bacterium.D_3__uncultured.bacterium.D_4__uncultured.bacterium.D_5__uncultured.bacterium	0.481726	0.187215	0.336818	1.63689e-05	0.00391614	1.44221e-19	0.00811961	6.0786e-34	0.0209832	2.18875e-22	0.0117649	0.00153154	234.597
D_0__Bacteria.D_1__Proteobacteria.D_2__Betaproteobacteria.D_3__Rhodocyclales.D_4__Rhodocyclaceae.Other	0.0106168	0.0103073	0.0230121	0	0.00390294	0.0083955	0.364747	0.0105444	0.380756	5.28422e-07	0.177538	0.0107403	Inf
D_0__Bacteria.D_1__Firmicutes.D_2__Clostridia.D_3__Clostridiales.D_4__Ruminococcaceae.D_5__Ruminococcus.1	0.000656593	0.000248622	0.00228491	0.0117308	0.00382087	1.03965e-05	5.97527	9.78711e-09	15.0698	0.094818	1.63975	1.27934e-10	0.326539
D_0__Bacteria.D_1__Proteobacteria.D_2__Betaproteobacteria.D_3__Burkholderiales.D_4__Alcaligenaceae.D_5__Parasutterella	0.0173302	0.0145666	0.024419	3.23301e-05	0.00378473	0.000227453	0.217032	0.000347904	0.255503	0.00182229	0.151982	0.0107516	114.792
D_0__Bacteria.D_1__Proteobacteria.D_2__Deltaproteobacteria.D_3__Desulfovibrionales.D_4__Desulfovibrionaceae.Other	0.000116685	0.000339123	0.00333287	0.0231133	0.00377976	2.5498e-11	36.38	2.63554e-09	10.9293	0.598446	1.13286	7.64592e-36	0.163564
D_0__Bacteria.D_1__Bacteroidetes.D_2__Bacteroidia.D_3__Bacteroidales.Other.Other	0.00451093	0.00418927	0.0110993	0.0631658	0.00372456	0.531989	0.809641	0.68084	0.871807	0.00871422	0.329415	9.07373e-50	0.0593098
D_0__Bacteria.D_1__Firmicutes.D_2__Clostridia.D_3__Clostridiales.D_4__Lachnospiraceae.D_5__Lachnospiraceae.FCS020.group	0.00322357	0.000415038	0.00140582	0.0109558	0.00371451	0.771337	1.13536	4.54292e-10	8.77602	0.000106972	2.68436	1.15129e-18	0.341132
D_0__Bacteria.D_1__Proteobacteria.D_2__Betaproteobacteria.D_3__Burkholderiales.D_4__Alcaligenaceae.D_5__Achromobacter	0.00644945	0.00724797	0.00615183	1.8301e-05	0.00354436	0.01238	0.540182	0.012968	0.487723	0.0626319	0.629013	7.68242e-07	542.395
D_0__Bacteria.D_1__Proteobacteria.D_2__Gammaproteobacteria.D_3__Xanthomonadales.D_4__Xanthomonadaceae.Other	0.039982	0.0204113	0.0341772	0	0.00354432	7.57426e-08	0.0873523	2.41122e-05	0.170347	0.000277259	0.104704	0.000548941	Inf
D_0__Bacteria.D_1__Proteobacteria.D_2__Betaproteobacteria.D_3__Rhodocyclales.D_4__Rhodocyclaceae.D_5__Methyloversatilis	0.0470693	0.038071	0.0436203	1.45146e-05	0.00350986	1.79936e-15	0.0739008	1.53714e-14	0.0981237	1.43285e-15	0.0828748	4.97289e-07	237.121
D_0__Bacteria.D_1__Acidobacteria.D_2__Subgroup.6.Other.Other.Other	0.0421332	0.0361255	0.0410983	4.14563e-05	0.0034926	9.30454e-07	0.0813132	2.05389e-06	0.0958544	4.26961e-05	0.0864038	0.0014593	82.6118
D_0__Bacteria.D_1__Firmicutes.D_2__Clostridia.D_3__Clostridiales.D_4__Defluviitaleaceae.D_5__Defluviitaleaceae.UCG.011	0.000193259	4.87379e-05	0.00243546	0.0136432	0.00349216	1.87644e-14	17.719	1.77338e-16	70.2607	0.203626	1.41314	7.49399e-31	0.25426
D_0__Bacteria.D_1__Proteobacteria.D_2__Betaproteobacteria.D_3__Burkholderiales.D_4__Burkholderiaceae.D_5__Ralstonia	0.0704714	0.0401216	0.0736994	1.86505e-05	0.00347188	4.16902e-08	0.0509366	1.01601e-08	0.0848537	4.99049e-06	0.0474755	0.00427308	308.679
D_0__Bacteria.D_1__Elusimicrobia.D_2__Elusimicrobia.D_3__Elusimicrobiales.D_4__Elusimicrobiaceae.D_5__Elusimicrobium	0.000980652	0.000336151	0.00277382	0.0113843	0.00346915	0.0105458	3.4689	1.42397e-07	10.1198	0.481241	1.22639	1.38259e-11	0.300408
D_0__Bacteria.D_1__Proteobacteria.D_2__Alphaproteobacteria.D_3__SAR11.clade.Other.Other	8.83495e-06	7.37864e-06	7.34282e-05	0	0.00345368	0.000876142	383.32	0.000931936	458.976	0.00120246	46.1215	0.000907214	Inf
D_0__Bacteria.D_1__Proteobacteria.D_2__Gammaproteobacteria.D_3__Chromatiales.Other.Other	6.43582e-05	0	0	0	0.00342335	0.293442	52.1592	0.283979	Inf	0.283979	Inf	0.283979	Inf
D_0__Bacteria.D_1__Proteobacteria.D_2__Gammaproteobacteria.D_3__Alteromonadales.D_4__Pseudoalteromonadaceae.D_5__Pseudoalteromonas	0.00296438	0.00145044	0.00215249	2.12621e-05	0.00340057	0.758024	1.12903	0.0474735	2.29898	0.212313	1.62657	0.000104798	156.83
D_0__Bacteria.D_1__Bacteroidetes.D_2__Sphingobacteriia.D_3__Sphingobacteriales.D_4__Chitinophagaceae.D_5__Sediminibacterium	0.0690951	0.0996972	0.0739702	6.21359e-06	0.00337058	3.15103e-15	0.0524842	3.53333e-11	0.0354052	1.01548e-14	0.0455386	6.19899e-06	531.92
D_0__Bacteria.D_1__Bacteroidetes.D_2__Bacteroidia.D_3__Bacteroidales.D_4__Rikenellaceae.D_5__dgA.11.gut.group	1.0534e-05	0.000123227	0	7.12621e-05	0.00334353	3.11637e-05	311.241	1.97042e-05	26.6063	2.92541e-05	Inf	4.26957e-05	46.0077
D_0__Bacteria.D_1__Bacteroidetes.D_2__Bacteroidia.D_3__Bacteroidales.D_4__Bacteroidales.BS11.gut.group.Other	0.00862287	0.00380658	2.91262e-05	1.77573e-05	0.00330742	0.0734027	0.376116	0.808651	0.851998	0.0117643	111.35	0.0115065	182.641
D_0__Bacteria.D_1__Actinobacteria.D_2__Actinobacteria.D_3__Corynebacteriales.D_4__Mycobacteriaceae.D_5__Mycobacterium	0.0334604	0.0258042	0.0318509	2.44272e-05	0.00329741	1.61421e-10	0.0973492	3.56512e-10	0.125704	2.80507e-11	0.103724	4.249e-06	175.191
D_0__Bacteria.D_1__Proteobacteria.D_2__Alphaproteobacteria.D_3__Rhizobiales.D_4__Bradyrhizobiaceae.Other	0.123105	0.126288	0.125751	1.73786e-05	0.003199	6.79041e-31	0.0258213	5.11458e-28	0.0257674	8.77951e-26	0.0258587	0.0181498	180.502
D_0__Bacteria.D_1__Firmicutes.D_2__Clostridia.D_3__Clostridiales.D_4__Lachnospiraceae.D_5__Tyzzerella.3	0.00205204	0.000886063	0.00464228	0.00110655	0.00319075	0.465671	1.52472	0.0395157	3.53112	0.387287	0.673978	0.0405036	2.82752
D_0__Bacteria.D_1__Acidobacteria.D_2__Subgroup.6.D_3__uncultured.bacterium.D_4__uncultured.bacterium.D_5__uncultured.bacterium	0.0410215	0.0301714	0.0503025	6.54369e-05	0.00313814	0.000109591	0.0752644	1.91627e-05	0.103602	0.000393903	0.0639204	0.000229574	47.0255
D_0__Bacteria.D_1__Proteobacteria.D_2__Gammaproteobacteria.D_3__Xanthomonadales.D_4__Nevskiaceae.D_5__Nevskia	0.00139043	0.000559272	0.000171759	5.69903e-05	0.00311574	0.0828991	2.19734	0.000474075	5.46289	9.66904e-06	46.2086	7.75785e-06	53.6098
D_0__Bacteria.D_1__Firmicutes.D_2__Clostridia.D_3__Clostridiales.D_4__Clostridiaceae.1.D_5__Clostridium.sensu.stricto.3	0.00294746	0.00116146	0.000624053	5.04369e-05	0.00307642	0.984494	1.02349	0.548417	2.59732	0.431445	4.83401	0.324461	59.811
D_0__Archaea.D_1__Lokiarchaeota.Ambiguous_taxa.Ambiguous_taxa.Ambiguous_taxa.Ambiguous_taxa	0.000250264	0.000425174	0.000504409	9.17961e-05	0.00305076	5.07943e-06	11.9535	4.00513e-05	7.03601	0.000310306	5.93076	9.25746e-07	32.5888
D_0__Bacteria.D_1__Firmicutes.D_2__Bacilli.D_3__Bacillales.D_4__Bacillaceae.D_5__Geobacillus	0.0541554	0.0644359	0.117964	0	0.00297332	2.42481e-17	0.0564138	8.12888e-21	0.0457909	8.28047e-14	0.0251717	0.00467693	Inf
D_0__Bacteria.D_1__Firmicutes.D_2__Erysipelotrichia.D_3__Erysipelotrichales.D_4__Erysipelotrichaceae.D_5__Holdemania	0.000161948	0.000153501	0.00180654	0.0129151	0.00297305	1.3144e-10	18.0016	6.19589e-11	18.9921	0.0331833	1.67031	6.55971e-32	0.229458
D_0__Bacteria.D_1__Actinobacteria.D_2__Acidimicrobiia.D_3__Acidimicrobiales.D_4__Sva0996.marine.group.D_5__uncultured.bacterium	0.00641651	0.00088374	0.00170247	9.06311e-05	0.00296138	0.17998	0.452563	0.0257275	3.28589	0.207306	2.08461	0.00419674	32.0406
D_0__Bacteria.D_1__Proteobacteria.D_2__Betaproteobacteria.D_3__Burkholderiales.D_4__Comamonadaceae.Ambiguous_taxa	0.0523408	0.0592143	0.0567317	1.91748e-05	0.00295392	2.79918e-09	0.0554031	1.63045e-06	0.0503483	1.53662e-08	0.0608047	0.0001817	151.061
D_0__Bacteria.D_1__Firmicutes.D_2__Clostridia.D_3__Clostridiales.D_4__Lachnospiraceae.D_5__Lachnospiraceae.UCG.010	0.000300344	0.000562017	0.00238154	0.0149402	0.00290123	1.46585e-10	9.47212	2.1439e-06	5.06193	0.127104	1.37058	1.37341e-34	0.195169
D_0__Bacteria.D_1__Proteobacteria.D_2__Gammaproteobacteria.D_3__Xanthomonadales.D_4__Xanthomonadaceae.D_5__Lysobacter	0.0220567	0.0161459	0.0206616	2.98544e-05	0.00287426	0.00364926	0.127868	0.00502196	0.174561	0.00704524	0.13641	0.00161569	94.4066
D_0__Bacteria.D_1__Actinobacteria.D_2__Actinobacteria.D_3__Micrococcales.D_4__Intrasporangiaceae.Ambiguous_taxa	0.00537168	0.00445693	0.0058187	5.02961e-05	0.00283563	0.0153552	0.521755	0.132588	0.623874	0.0860279	0.477867	2.47306e-07	55.2839
D_0__Archaea.D_1__Euryarchaeota.D_2__Methanobacteria.D_3__Methanobacteriales.D_4__Methanobacteriaceae.D_5__Methanobrevibacter	0.000158252	0.000131262	0.0034301	0.0222622	0.00282429	5.22461e-14	18.7976	1.70379e-14	21.0986	0.510788	0.822057	2.87723e-25	0.125211
D_0__Bacteria.D_1__Gemmatimonadetes.D_2__Gemmatimonadetes.D_3__Gemmatimonadales.D_4__Gemmatimonadaceae.D_5__Gemmatimonas	0.108851	0.0713644	0.082168	1.05728e-05	0.00278207	0.000167765	0.0250711	1.15639e-05	0.0383815	3.06429e-05	0.0355825	0.000326881	258.025
D_0__Bacteria.D_1__Firmicutes.D_2__Erysipelotrichia.D_3__Erysipelotrichales.D_4__Erysipelotrichaceae.D_5__Faecalibaculum	0.010902	0.0094739	0.00515399	0	0.00274587	0.00213287	0.246978	0.00354257	0.284207	0.231727	0.52242	0.000416606	Inf
D_0__Bacteria.D_1__Proteobacteria.D_2__Betaproteobacteria.D_3__Burkholderiales.D_4__Burkholderiaceae.D_5__Cupriavidus	0.0107797	0.0096182	0.0306957	9.84952e-06	0.00268693	0.00013691	0.245297	1.35511e-05	0.283401	0.0360502	0.102512	8.7221e-06	267.502
D_0__Bacteria.D_1__Actinobacteria.D_2__Rubrobacteria.D_3__Rubrobacterales.D_4__Rubrobacteriaceae.D_5__Rubrobacter	0.00128132	0.00124939	0.0013838	0	0.00250508	0.0345294	1.91712	0.0704615	1.96611	0.114637	1.77515	3.33152e-06	Inf
D_0__Bacteria.D_1__Firmicutes.D_2__Clostridia.D_3__Clostridiales.D_4__Ruminococcaceae.D_5__Ruminococcaceae.UCG.008	0.000244727	0.000259161	0.00507517	0.00676026	0.00250397	9.52158e-10	10.033	1.45415e-09	9.47421	0.264569	0.508301	0.000969277	0.374257
D_0__Bacteria.D_1__Proteobacteria.D_2__Alphaproteobacteria.D_3__Sphingomonadales.D_4__Sphingomonadaceae.D_5__Sphingopyxis	0.0117678	0.0228834	0.0156974	0	0.00247057	4.82512e-13	0.206509	1.09629e-07	0.108474	2.32375e-07	0.156013	0.000184988	Inf
D_0__Bacteria.D_1__Planctomycetes.D_2__Phycisphaerae.D_3__Phycisphaerales.D_4__Phycisphaeraceae.D_5__SM1A02	0.106519	0.0737538	0.170401	8.8835e-06	0.00246581	1.43611e-20	0.0227668	1.28452e-20	0.0330031	8.16624e-19	0.0144456	0.0803987	272.182
D_0__Bacteria.D_1__Actinobacteria.D_2__Actinobacteria.D_3__Pseudonocardiales.D_4__Pseudonocardiaceae.D_5__Crossiella	0.00264303	0.0037659	0.00275389	5.42136e-05	0.00240673	0.790898	0.892914	0.308277	0.626676	0.800175	0.856969	3.64391e-05	48.9193
D_0__Bacteria.D_1__Firmicutes.D_2__Clostridia.D_3__Clostridiales.D_4__Ruminococcaceae.D_5__Caproiciproducens	0.000264506	0.000426197	0.000663431	0.00947894	0.00237043	5.12438e-08	8.78769	2.41423e-06	5.45382	1.96023e-05	3.50361	7.46688e-28	0.248398
D_0__Bacteria.D_1__Firmicutes.D_2__Clostridia.D_3__Clostridiales.D_4__Lachnospiraceae.D_5__Lachnospiraceae.NK4A136.group	0.026294	0.0221839	0.0164122	0.0157517	0.00235617	1.8092e-06	0.0879183	2.82816e-06	0.105462	0.000782291	0.140774	2.1144e-25	0.147206
D_0__Bacteria.D_1__Firmicutes.D_2__Bacilli.D_3__Lactobacillales.D_4__Enterococcaceae.Ambiguous_taxa	0.000516909	0.000114903	0.000169883	1.99029e-05	0.00231034	0.155316	4.38275	0.0785327	19.7165	0.0867542	13.3356	0.0660109	113.827
D_0__Bacteria.D_1__Verrucomicrobia.D_2__Opitutae.D_3__Opitutales.D_4__Opitutaceae.D_5__Opitutus	0.0613301	0.060848	0.074504	5.62621e-05	0.00229019	9.16929e-06	0.0366989	1.11231e-06	0.0372527	0.000299855	0.0308885	0.000829202	39.9152
D_0__Bacteria.D_1__Actinobacteria.D_2__Coriobacteriia.D_3__Coriobacteriales.D_4__Coriobacteriaceae.D_5__Parvibacter	0.000996014	7.25495e-05	0.000287283	0.00497112	0.00228406	0.109564	2.24868	5.92157e-08	30.8715	7.35117e-07	9.39685	1.77837e-06	0.45771
D_0__Bacteria.D_1__Actinobacteria.D_2__Actinobacteria.D_3__Propionibacteriales.D_4__Nocardioidaceae.D_5__Aeromicrobium	0.0188747	0.0109167	0.0191604	6.98058e-05	0.00224023	0.0112209	0.116476	0.02353	0.201226	0.0733614	0.114649	5.35566e-05	31.4691
D_0__Bacteria.D_1__Proteobacteria.D_2__Gammaproteobacteria.D_3__Vibrionales.D_4__Vibrionaceae.D_5__Vibrio	0.00964029	0.0127064	0.00682967	2.33932e-05	0.00221579	1.08599e-05	0.225384	8.00894e-06	0.17281	0.000781964	0.318136	1.89701e-06	92.8802
D_0__Bacteria.D_1__Firmicutes.D_2__Clostridia.D_3__Clostridiales.D_4__Peptostreptococcaceae.D_5__Romboutsia	0.000767574	0.00255423	0.000826967	4.04369e-05	0.00218584	1.95149e-08	3.30103	0.503963	0.839155	2.3878e-07	2.59187	9.18301e-27	53.0059
D_0__Bacteria.D_1__Firmicutes.D_2__Bacilli.D_3__Lactobacillales.D_4__Carnobacteriaceae.Other	0.00144367	0.00149296	0.00176471	8.00971e-06	0.00217163	0.652761	1.47504	0.681572	1.42634	0.500456	1.98027	0.141072	265.861
D_0__Bacteria.D_1__Proteobacteria.D_2__Gammaproteobacteria.D_3__Xanthomonadales.D_4__Xanthomonadaceae.D_5__Pseudoxanthomonas	0.0227047	0.0164266	0.0220393	5.63107e-05	0.00213789	9.77398e-10	0.0959421	2.02537e-08	0.132759	2.64702e-10	0.0959249	4.5886e-06	37.2288
D_0__Bacteria.D_1__Proteobacteria.D_2__Betaproteobacteria.D_3__Burkholderiales.D_4__Comamonadaceae.D_5__Variovorax	0.00614147	0.00543128	0.0117016	7.52427e-06	0.00213544	0.0188316	0.340957	0.0163163	0.398734	0.0369582	0.181248	7.35956e-06	278.296
D_0__Bacteria.D_1__Proteobacteria.D_2__Gammaproteobacteria.D_3__Pasteurellales.D_4__Pasteurellaceae.D_5__Haemophilus	0.0328466	0.0194684	0.026668	7.08738e-06	0.00211283	0.0110569	0.0632386	1.56769e-07	0.109683	0.000388831	0.0787385	7.79289e-06	292.323
D_0__Bacteria.D_1__Firmicutes.D_2__Clostridia.D_3__Clostridiales.D_4__Ruminococcaceae.D_5__Ruminococcaceae.V9D2013.group	0.000116699	0.000114248	0.00152748	0.0109406	0.0021128	5.09282e-11	17.7531	2.98841e-10	18.1341	0.197758	1.35634	2.6158e-40	0.193863
D_0__Bacteria.D_1__Proteobacteria.D_2__Alphaproteobacteria.D_3__Caulobacterales.D_4__Caulobacteraceae.D_5__Asticcacaulis	0.00965089	0.0106786	0.00852338	0	0.00210803	2.20789e-07	0.21476	9.29528e-07	0.194327	7.99913e-06	0.244794	0.000628433	Inf
D_0__Bacteria.D_1__Chloroflexi.D_2__KD4.96.D_3__uncultured.bacterium.D_4__uncultured.bacterium.D_5__uncultured.bacterium	0.0317964	0.0179881	0.0264945	8.13544e-05	0.00205876	4.11872e-05	0.0636454	0.000388363	0.112228	0.00042415	0.079636	0.000297128	24.8146
D_0__Bacteria.D_1__Proteobacteria.D_2__Alphaproteobacteria.D_3__Rhodospirillales.D_4__Rhodospirillales.Incertae.Sedis.D_5__Reyranella	0.0180964	0.022731	0.0226025	0	0.00203986	1.21653e-07	0.113926	1.87621e-08	0.0881365	3.13827e-05	0.0887703	0.00535582	Inf
D_0__Bacteria.D_1__Saccharibacteria.D_2__Unknown.Class.D_3__Unknown.Order.D_4__Unknown.Family.D_5__Candidatus.Saccharimonas	0.00301244	0.00431391	0.000932365	0.00629386	0.00203257	0.235278	0.661624	0.0229625	0.462019	0.0431004	2.13769	1.23178e-05	0.321512
D_0__Bacteria.D_1__Firmicutes.D_2__Clostridia.D_3__Clostridiales.D_4__Ruminococcaceae.D_5__Ruminiclostridium.1	6.95631e-05	1.05825e-05	0.000622607	0.00703843	0.00195165	1.71861e-06	27.511	6.4623e-07	180.841	0.0018605	3.07377	2.94774e-16	0.27333
D_0__Bacteria.D_1__Proteobacteria.D_2__Betaproteobacteria.D_3__Methylophilales.D_4__Methylophilaceae.D_5__Methylotenera	0.00277408	0.029055	0.0824278	0	0.00193434	0.465563	0.683751	0.00184438	0.0654689	2.32953e-06	0.0230114	0.0397675	Inf
D_0__Bacteria.D_1__Firmicutes.D_2__Clostridia.D_3__Clostridiales.D_4__Eubacteriaceae.D_5__Anaerofustis	0.000146771	3.96116e-05	0.00132018	0.00910457	0.00192682	3.22549e-08	12.8731	3.19532e-10	47.6982	0.176408	1.44456	6.34582e-29	0.212455
D_0__Bacteria.D_1__Acidobacteria.D_2__Acidobacteria.D_3__Acidobacteriales.D_4__Acidobacteriaceae..Subgroup.1..D_5__uncultured	0.0643664	0.0592317	0.0505282	1.39806e-05	0.00191367	4.52413e-05	0.0291734	0.000194074	0.0318913	0.000147792	0.0373367	6.08972e-05	134.223
D_0__Bacteria.D_1__Proteobacteria.D_2__Betaproteobacteria.D_3__Rhodocyclales.D_4__Rhodocyclaceae.D_5__Zoogloea	0.0443583	0.0391426	0.0972683	6.65049e-06	0.00189325	2.01361e-16	0.0421414	1.13595e-14	0.0486684	4.66692e-24	0.0195036	0.213036	279.15
D_0__Bacteria.D_1__Firmicutes.D_2__Clostridia.D_3__Clostridiales.D_4__Lachnospiraceae.D_5__Oribacterium	9.20961e-05	1.47087e-05	0.000728956	0.00441472	0.00179824	7.4103e-10	19.1466	1.90042e-10	119.883	0.00363633	2.41897	9.21832e-10	0.403313
D_0__Bacteria.D_1__Firmicutes.D_2__Clostridia.D_3__Clostridiales.D_4__Peptococcaceae.Other	9.86408e-05	0.00394455	0.000842049	1.04854e-05	0.00179433	0.0196365	32.4198	0.101909	0.454566	0.300998	2.08953	0.0164725	167.803
D_0__Bacteria.D_1__Proteobacteria.D_2__Gammaproteobacteria.D_3__Enterobacteriales.D_4__Enterobacteriaceae.D_5__Cronobacter	0.00266739	0.00582205	0.000843885	0	0.00177648	0.479868	0.683915	0.010884	0.299205	0.391981	2.15408	0.0875028	Inf
D_0__Bacteria.D_1__Firmicutes.D_2__Clostridia.D_3__Clostridiales.D_4__Peptococcaceae.D_5__Peptococcus	0.000311916	9.6934e-05	0.00140026	0.00722211	0.00173341	0.000175092	5.4494	5.60743e-07	17.5352	0.252937	1.36943	6.50896e-15	0.24684
D_0__Bacteria.D_1__Actinobacteria.D_2__Coriobacteriia.D_3__Coriobacteriales.D_4__Coriobacteriaceae.D_5__Collinsella	0.0317364	0.0153717	0.0324576	3.45146e-05	0.00170404	0.00551397	0.0529965	5.59404e-06	0.108703	0.000177661	0.0514809	2.55572e-05	48.4129
D_0__Bacteria.D_1__Firmicutes.D_2__Clostridia.D_3__Clostridiales.D_4__Family.XI.D_5__uncultured	0.000244691	8.71476e-05	0.00114386	7.08738e-06	0.00168096	0.219668	6.73634	0.164894	18.9142	0.470675	2.17705	0.143812	232.572
D_0__Bacteria.D_1__Actinobacteria.D_2__Actinobacteria.D_3__Corynebacteriales.D_4__Corynebacteriaceae.D_5__Lawsonella	0.00368787	0.0592005	0.0428508	2.37864e-05	0.00167184	0.00502341	0.444533	0.305816	0.0276985	0.0169178	0.0506099	3.69691e-07	68.9209
D_0__Bacteria.D_1__Tenericutes.D_2__Mollicutes.D_3__NB1.n.Other.Other	0.00203014	0.000222113	0.00181995	0.0104767	0.0016699	0.829914	0.806579	0.00480213	7.37225	0.82483	0.899731	6.08667e-05	0.156495
D_0__Bacteria.D_1__Firmicutes.D_2__Bacilli.D_3__Lactobacillales.D_4__Leuconostocaceae.D_5__Weissella	0.00184101	0.000723958	0.00372113	2.46602e-05	0.00166836	0.805791	0.910572	0.019047	2.63652	0.555261	0.723955	1.54514e-05	66.3405
D_0__Bacteria.D_1__Proteobacteria.D_2__Betaproteobacteria.D_3__Burkholderiales.D_4__Alcaligenaceae.D_5__Alcaligenes	0.00492884	0.000738862	0.00101165	1.62184e-05	0.00166424	0.485569	0.331096	0.0776826	2.28294	0.429519	1.61313	0.000440977	159.25
D_0__Bacteria.D_1__Actinobacteria.D_2__Coriobacteriia.D_3__Coriobacteriales.D_4__Coriobacteriaceae.Other	8.26349e-05	0.000452235	0.00116775	0.00480445	0.00165803	1.9057e-10	19.675	9.15885e-06	6.95295	0.191672	1.59249	1.38173e-10	0.342147
D_0__Bacteria.D_1__Spirochaetae.D_2__Spirochaetes.D_3__Spirochaetales.D_4__Spirochaetaceae.D_5__uncultured	0.0078327	0.00179018	0.0093699	4.18447e-05	0.00161472	0.30911	0.202148	0.911965	0.884473	0.214757	0.168984	0.331588	37.8391
D_0__Bacteria.D_1__Firmicutes.D_2__Clostridia.D_3__Clostridiales.D_4__Family.XIII.D_5__Family.XIII.AD3011.group	0.00174516	0.00135108	0.000834951	0.00558087	0.00161371	0.847594	0.914483	0.797209	1.1712	0.0117338	2.04499	5.01029e-18	0.291851
D_0__Bacteria.D_1__Proteobacteria.D_2__Gammaproteobacteria.D_3__Xanthomonadales.D_4__Xanthomonadaceae.D_5__Rhodanobacter	0.0713359	0.0630613	0.0579321	1.48544e-05	0.00160724	1.30209e-08	0.0221375	1.20406e-06	0.024992	4.88523e-06	0.0272103	7.91527e-05	106.099
D_0__Bacteria.D_1__Bacteroidetes.D_2__Bacteroidia.D_3__Bacteroidales.D_4__Porphyromonadaceae.D_5__Coprobacter	0.00268963	0.000854363	0.0033478	0.00354874	0.00157594	0.395014	0.577735	0.246543	1.80876	0.337364	0.461598	1.52482e-08	0.439988
D_0__Bacteria.D_1__Bacteroidetes.D_2__Sphingobacteriia.D_3__Sphingobacteriales.D_4__Chitinophagaceae.D_5__uncultured	0.0153811	0.0354851	0.0237627	0	0.00156144	4.19699e-09	0.101808	1.99411e-12	0.0462089	3.16293e-09	0.0683805	3.27803e-08	Inf
D_0__Bacteria.D_1__Actinobacteria.D_2__Actinobacteria.D_3__Propionibacteriales.D_4__Propionibacteriaceae.D_5__Propionibacterium	0.00266013	0.00477684	0.0593422	0	0.00153353	0.06078	0.565293	0.0922685	0.317221	0.0417445	0.0366936	1.91219e-07	Inf
D_0__Bacteria.D_1__Proteobacteria.D_2__Gammaproteobacteria.D_3__Aeromonadales.D_4__Succinivibrionaceae.D_5__Succinatimonas	7.42718e-06	0	0.000366128	0.0443876	0.00151997	9.60263e-06	200.676	8.57384e-06	Inf	0.00130315	4.07087	2.58455e-34	0.0344298
D_0__Bacteria.D_1__Proteobacteria.D_2__Betaproteobacteria.D_3__Burkholderiales.D_4__Oxalobacteraceae.D_5__Oxalobacter	0.00265	0.00480619	0.00333304	0.0108019	0.00150386	0.099904	0.556475	0.00714722	0.307707	0.192274	0.444067	5.86273e-38	0.137808
D_0__Bacteria.D_1__Proteobacteria.D_2__Alphaproteobacteria.D_3__Rhodobacterales.D_4__Rhodobacteraceae.Other	0.0141276	0.0532372	0.159607	0	0.00149365	1.55538e-16	0.104152	0.000123512	0.0275903	2.24177e-08	0.00919676	0.0141991	Inf
D_0__Bacteria.D_1__Bacteroidetes.D_2__Flavobacteriia.D_3__Flavobacteriales.D_4__Flavobacteriaceae.D_5__uncultured	3.8932e-05	0.000144883	0.00064971	0.00404039	0.00149273	3.04645e-06	37.5973	0.000100184	10.1029	0.0224878	2.38779	7.19208e-07	0.368371
D_0__Bacteria.D_1__Proteobacteria.D_2__Gammaproteobacteria.D_3__Alteromonadales.D_4__Alteromonadaceae.D_5__Marinobacter	0.00115773	0.0066108	0.0179334	1.81068e-05	0.00146607	0.735724	1.24174	0.210201	0.217462	0.0663261	0.080163	0.00140674	79.3955
D_0__Bacteria.D_1__Firmicutes.D_2__Clostridia.D_3__Clostridiales.D_4__Ruminococcaceae.D_5__Candidatus.Soleaferrea	5.29126e-05	0	0.0015218	0.00457055	0.00145084	1.20893e-10	26.8871	7.5966e-12	Inf	0.865758	0.934861	2.65645e-13	0.316106
D_0__Bacteria.D_1__Bacteroidetes.D_2__Bacteroidetes.vadinHA17.D_3__uncultured.bacterium.D_4__uncultured.bacterium.D_5__uncultured.bacterium	0.000792751	0.00705246	0.00021714	7.08738e-06	0.00143097	0.663718	1.77002	0.357686	0.198964	0.367842	6.4621	0.284009	197.983
D_0__Bacteria.D_1__Proteobacteria.D_2__Gammaproteobacteria.D_3__Enterobacteriales.D_4__Enterobacteriaceae.D_5__Klebsiella	0.00385551	0.00667202	0.00255397	7.50485e-05	0.00141189	0.0859171	0.361502	0.157854	0.207505	0.22388	0.580291	4.45282e-05	20.0423
D_0__Bacteria.D_1__Actinobacteria.D_2__Coriobacteriia.D_3__Coriobacteriales.D_4__Coriobacteriaceae.D_5__Slackia	0.000139078	0.000224778	0.000414152	0.00491614	0.00140301	6.13286e-07	9.89204	1.69044e-07	15.8424	0.000245276	3.53043	1.18431e-12	0.282888
D_0__Bacteria.D_1__Proteobacteria.D_2__Alphaproteobacteria.D_3__Rhodospirillales.D_4__Acetobacteraceae.Other	0.0226308	0.0309602	0.0373398	8.34951e-06	0.00137573	4.00109e-16	0.0599965	1.39505e-13	0.0440403	1.59354e-11	0.0367855	0.00142476	161.568
D_0__Bacteria.D_1__Firmicutes.D_2__Clostridia.D_3__Clostridiales.D_4__Lachnospiraceae.D_5__Fusicatenibacter	0.0117707	0.0145349	0.00528568	0	0.00136583	0.00104153	0.12157	0.000555497	0.0922318	0.0162282	0.253384	0.0778188	Inf
D_0__Bacteria.D_1__Bacteroidetes.D_2__Bacteroidia.D_3__Bacteroidales.D_4__Prevotellaceae.D_5__Paraprevotella	0	1.29612e-05	0.00560356	0.04979	0.00136276	1.77178e-05	Inf	2.18991e-05	103.1	0.00015969	0.238473	1.49596e-51	0.0274994
D_0__Bacteria.D_1__Proteobacteria.D_2__Deltaproteobacteria.D_3__Desulfurellales.D_4__Desulfurellaceae.D_5__H16	0.00888845	0.0219126	0.0116299	4.92233e-05	0.00136247	0.0152936	0.150309	0.142898	0.0609705	0.0109403	0.119906	0.00429078	27.142
D_0__Bacteria.D_1__Bacteroidetes.D_2__Flavobacteriia.D_3__Flavobacteriales.D_4__Flavobacteriaceae.D_5__Chryseobacterium	0.00678867	0.0152983	0.0108181	7.86408e-06	0.00136137	4.19379e-09	0.200032	5.14837e-09	0.101811	2.33489e-08	0.126753	3.25869e-08	169.751
D_0__Bacteria.D_1__Firmicutes.D_2__Bacilli.D_3__Bacillales.D_4__Paenibacillaceae.D_5__Brevibacillus	0.00960973	0.0037197	0.00271162	0	0.00133012	0.00311074	0.135726	0.00780971	0.3564	0.0729104	0.483999	0.0058786	Inf
D_0__Bacteria.D_1__Acidobacteria.D_2__Blastocatellia.D_3__Blastocatellales.D_4__Blastocatellaceae..Subgroup.4..D_5__uncultured	0.0092945	0.00949533	0.0111407	1.81068e-05	0.00132961	0.0201901	0.140499	0.114591	0.138713	0.105085	0.11703	0.0253832	72.0057
D_0__Bacteria.D_1__Proteobacteria.D_2__Betaproteobacteria.D_3__SC.I.84.Other.Other	0.0460345	0.0356183	0.050263	1.32039e-05	0.00131818	1.36583e-06	0.0280786	2.38072e-05	0.0368822	4.61347e-06	0.0263673	0.0139647	97.8941
D_0__Bacteria.D_1__Firmicutes.D_2__Erysipelotrichia.D_3__Erysipelotrichales.D_4__Erysipelotrichaceae.D_5__Erysipelotrichaceae.UCG.003	0.00614172	0.00720064	0.0156166	0	0.00131325	0.00396779	0.218071	0.00307622	0.178838	0.00181711	0.082525	0.0131967	Inf
D_0__Bacteria.D_1__Firmicutes.D_2__Clostridia.D_3__Clostridiales.D_4__Lachnospiraceae.D_5__.Eubacterium..ventriosum.group	0.000457439	0.000127527	0.00073748	0.00215224	0.00130925	0.0469234	2.80654	8.25734e-06	10.0671	0.229672	1.74082	0.00194938	0.598084
D_0__Bacteria.D_1__Proteobacteria.D_2__Gammaproteobacteria.D_3__Enterobacteriales.D_4__Enterobacteriaceae.D_5__Raoultella	0.00742721	0.00919899	0.00529989	0	0.00130222	4.23813e-06	0.172614	6.47225e-06	0.138813	0.00858645	0.259684	2.60476e-05	Inf
D_0__Bacteria.D_1__Verrucomicrobia.D_2__Spartobacteria.D_3__Chthoniobacterales.D_4__DA101.soil.group.Ambiguous_taxa	0.0589878	0.0411399	0.0543612	8.8835e-05	0.00127488	3.99384e-07	0.0212355	0.000567003	0.0307918	3.25586e-05	0.0234788	0.00162538	14.0724
D_0__Bacteria.D_1__Proteobacteria.D_2__Gammaproteobacteria.D_3__Xanthomonadales.D_4__Solimonadaceae.Other	0.00568129	0.00965786	0.00567998	1.01942e-05	0.00120041	1.01343e-06	0.208226	3.73865e-05	0.122865	4.2998e-05	0.207237	4.83081e-05	115.468
D_0__Bacteria.D_1__Proteobacteria.D_2__Gammaproteobacteria.D_3__Xanthomonadales.D_4__Xanthomonadaceae.D_5__Arenimonas	0.0363123	0.0273146	0.0345499	1.87864e-05	0.00119929	0.00275426	0.0324979	0.000416412	0.043436	0.00482077	0.0371006	0.00510943	62.5984
D_0__Bacteria.D_1__Actinobacteria.D_2__Actinobacteria.D_3__Micrococcales.D_4__Micrococcaceae.D_5__Arthrobacter	0.0067889	0.00462454	0.00444399	1.32039e-05	0.0011746	0.0134946	0.170029	0.0203134	0.249062	0.0563841	0.25918	0.0449249	87.2316
D_0__Bacteria.D_1__Proteobacteria.D_2__Gammaproteobacteria.D_3__Xanthomonadales.D_4__uncultured.D_5__uncultured.bacterium	0.0219401	0.0193143	0.0241424	7.3301e-06	0.00115293	0.00303171	0.0515288	0.0177588	0.0585342	0.0269044	0.0468283	0.0676752	154.233
D_0__Bacteria.D_1__Actinobacteria.D_2__Actinobacteria.D_3__Frankiales.D_4__Frankiaceae.D_5__Jatrophihabitans	0.0057449	0.00711097	0.00744636	5.09709e-06	0.00111017	0.0118561	0.189492	0.00280934	0.153089	0.00622296	0.150266	0.00422967	213.576
D_0__Bacteria.D_1__Firmicutes.D_2__Negativicutes.D_3__Selenomonadales.D_4__Veillonellaceae.D_5__Dialister	8.29126e-05	4.43204e-05	0.000666945	0.0454865	0.0010989	9.2114e-06	12.9964	2.75356e-06	24.313	0.161045	1.61567	3.31508e-45	0.0239951
D_0__Bacteria.D_1__Proteobacteria.D_2__Alphaproteobacteria.D_3__Rhizobiales.D_4__Xanthobacteraceae.D_5__Variibacter	0.0308953	0.024726	0.038583	1.36893e-05	0.00108992	1.25468e-12	0.0349592	2.37641e-13	0.0448251	3.56594e-11	0.0286196	0.000305505	78.0725
D_0__Bacteria.D_1__Planctomycetes.D_2__Planctomycetacia.D_3__Planctomycetales.D_4__Planctomycetaceae.D_5__Planctomyces	0.018826	0.0048759	0.00900256	3.83544e-05	0.00108761	0.0209456	0.0566887	0.000118519	0.218727	0.0175452	0.12507	5.15117e-05	27.8063
D_0__Bacteria.D_1__Proteobacteria.D_2__Deltaproteobacteria.D_3__Desulfovibrionales.D_4__Desulfovibrionaceae.D_5__uncultured	3.25728e-05	0.000788538	0.00177509	0.00781453	0.0010874	7.55657e-08	32.7354	0.675496	1.35223	0.166737	0.613375	7.0457e-29	0.143977
D_0__Bacteria.D_1__Actinobacteria.D_2__Actinobacteria.D_3__Micrococcales.D_4__Microbacteriaceae.Other	0.0309307	0.0288222	0.0450689	8.83495e-06	0.00106322	1.09658e-05	0.0337398	0.00101315	0.0365045	0.00459179	0.0233438	4.78353e-06	118.006
D_0__Bacteria.D_1__Bacteroidetes.D_2__Bacteroidia.D_3__Bacteroidales.D_4__Prevotellaceae.D_5__Prevotellaceae.Ga6A1.group	0.0971036	0.0260072	0.00587545	0	0.00105655	3.56242e-08	0.0106694	4.9879e-07	0.047016	0.00982573	0.176333	0.0201405	Inf
D_0__Bacteria.D_1__Proteobacteria.D_2__Alphaproteobacteria.D_3__Rhizobiales.D_4__Rhizobiaceae.Other	0.0151639	0.0144448	0.0149591	9.2233e-06	0.00104174	1.28054e-14	0.0690374	6.8706e-12	0.077453	7.2248e-10	0.0700184	4.48106e-06	110.753
D_0__Bacteria.D_1__Bacteroidetes.D_2__Cytophagia.D_3__Cytophagales.D_4__Cytophagaceae.D_5__uncultured	0.0139407	0.00675882	0.00575239	0	0.00104135	0.00147044	0.073248	0.000564199	0.164854	0.0029807	0.190957	0.00449154	Inf
D_0__Bacteria.D_1__Chloroflexi.D_2__Chloroflexia.D_3__Chloroflexales.D_4__Roseiflexaceae.D_5__Roseiflexus	0.00214567	0.00348637	0.00951315	6.16505e-06	0.00103016	0.479255	0.47079	0.222325	0.289745	0.0552737	0.106186	0.237863	163.853
D_0__Bacteria.D_1__Firmicutes.D_2__Clostridia.D_3__Clostridiales.D_4__Lachnospiraceae.D_5__Dorea	0.0168352	0.0260919	0.0141591	0	0.00101	6.46402e-05	0.0600412	1.34715e-06	0.0379579	0.00271927	0.0699473	0.0618098	Inf
D_0__Bacteria.D_1__Cyanobacteria.D_2__Melainabacteria.D_3__Obscuribacterales.D_4__uncultured.bacterium.D_5__uncultured.bacterium	0.043908	0.0551463	0.0481408	4.16505e-06	0.00100253	9.58185e-27	0.0231424	4.60286e-18	0.0182866	6.14204e-16	0.0208952	9.34986e-06	236.028
D_0__Bacteria.D_1__Actinobacteria.D_2__Thermoleophilia.D_3__Solirubrobacterales.D_4__Solirubrobacteraceae.D_5__Solirubrobacter	0.0507863	0.0275203	0.0327133	6.77184e-05	0.000974624	1.2815e-06	0.0196836	9.82857e-06	0.0348903	0.00045729	0.0294841	0.00322404	14.1128
D_0__Bacteria.D_1__Proteobacteria.D_2__Betaproteobacteria.D_3__Rhodocyclales.D_4__Rhodocyclaceae.D_5__Dechloromonas	0.0095758	0.0109367	0.0102707	2.98495e-05	0.000948994	0.000804086	0.0975529	0.01081	0.0873069	0.0122707	0.0912221	0.0130069	31.1753
D_0__Bacteria.D_1__Actinobacteria.D_2__Thermoleophilia.D_3__Solirubrobacterales.Other.Other	0.0151713	0.00756811	0.00956397	4.33495e-05	0.000927493	0.0013517	0.0600063	0.00068712	0.120173	0.0105367	0.0953386	0.077284	20.9802
D_0__Bacteria.D_1__Actinobacteria.D_2__MB.A2.108.D_3__uncultured.bacterium.D_4__uncultured.bacterium.D_5__uncultured.bacterium	0.0207299	0.0147771	0.0235355	5.32524e-05	0.000922926	0.0793329	0.043657	0.0198368	0.0612438	0.0669242	0.0384528	0.185766	16.9946
D_0__Bacteria.D_1__Proteobacteria.D_2__Gammaproteobacteria.D_3__Aeromonadales.D_4__Aeromonadaceae.D_5__Aeromonas	0.0300619	0.00593012	0.0210927	0	0.000917215	0.00036242	0.0299332	9.61991e-05	0.152124	0.165485	0.0427118	1.89421e-06	Inf
D_0__Bacteria.D_1__Proteobacteria.D_2__Betaproteobacteria.D_3__Neisseriales.D_4__Neisseriaceae.D_5__Neisseria	0.416079	0.1058	0.251311	5.97087e-06	0.000916041	0.149757	0.0021592	0.0028849	0.00852244	0.151479	0.00363986	5.77643e-06	Inf
D_0__Bacteria.D_1__Firmicutes.D_2__Erysipelotrichia.D_3__Erysipelotrichales.D_4__Erysipelotrichaceae.Other	1.31553e-05	1.29612e-05	4.30583e-05	0.010296	0.000908044	3.23245e-07	67.6845	3.90448e-07	68.6985	1.25584e-06	20.6792	3.51594e-23	0.0878787
D_0__Bacteria.D_1__Proteobacteria.D_2__Betaproteobacteria.D_3__Burkholderiales.D_4__Comamonadaceae.D_5__Comamonas	0.003681	0.00302623	0.00272168	1.5932e-05	0.000896704	0.0604247	0.240852	0.0117205	0.290557	0.105456	0.327112	0.00131113	55.1902
D_0__Bacteria.D_1__Synergistetes.D_2__Synergistia.D_3__Synergistales.D_4__Synergistaceae.D_5__Lactivibrio	0.00518894	0.0040522	0.000818202	1.5534e-05	0.000870108	0.203285	0.164429	0.271849	0.210555	0.972212	1.04279	0.327466	54.9256
D_0__Bacteria.D_1__Firmicutes.D_2__Bacilli.D_3__Bacillales.D_4__Listeriaceae.D_5__Brochothrix	0.00862811	0.0101524	0.000115873	5.48544e-06	0.000864898	1.34335e-11	0.102094	7.86935e-11	0.084205	0.000407502	7.31927	2.7011e-05	154.61
D_0__Bacteria.D_1__Firmicutes.D_2__Bacilli.D_3__Lactobacillales.D_4__Carnobacteriaceae.D_5__Atopostipes	0.0155944	0.011235	0.0237746	8.8835e-06	0.00084257	0.244171	0.0530182	0.117294	0.0735386	0.0292873	0.0454994	0.001763	93.005
D_0__Bacteria.D_1__Proteobacteria.D_2__Betaproteobacteria.D_3__Burkholderiales.D_4__Comamonadaceae.D_5__Tepidimonas	0.00247891	0.00181361	0.00403199	0	0.000836792	0.0671279	0.331009	0.250093	0.452436	0.102219	0.203508	0.013058	Inf
D_0__Bacteria.D_1__Firmicutes.D_2__Clostridia.D_3__Clostridiales.D_4__Family.XI.D_5__Peptoniphilus	0.00184117	0.0083463	0.00440841	0	0.000826341	0.171169	0.440099	0.174479	0.0970843	0.15059	0.192623	0.000918133	Inf
D_0__Bacteria.D_1__Proteobacteria.D_2__Betaproteobacteria.D_3__Nitrosomonadales.D_4__Nitrosomonadaceae.D_5__Nitrosomonas	1.93204e-05	1.48544e-05	0.000687353	0.00417703	0.000821743	0.000520133	41.7066	0.000472779	54.2458	0.755021	1.1723	1.0705e-19	0.196315
D_0__Bacteria.D_1__Chloroflexi.D_2__Thermomicrobia.D_3__JG30.KF.CM45.D_4__uncultured.bacterium.D_5__uncultured.bacterium	0.0374815	0.0179142	0.0191154	2.19903e-05	0.000806656	0.000140187	0.0211036	0.0207391	0.0441545	0.00656403	0.0444067	0.00855494	35.9701
D_0__Bacteria.D_1__Firmicutes.D_2__Clostridia.D_3__Clostridiales.D_4__Family.XIII.D_5__.Eubacterium..nodatum.group	0	2.76214e-05	0.000906159	0.00276742	0.000799073	5.46895e-06	Inf	1.17644e-05	28.3678	0.668863	0.864702	2.60896e-13	0.284945
D_0__Bacteria.D_1__Acidobacteria.D_2__Subgroup.6.Ambiguous_taxa.Ambiguous_taxa.Ambiguous_taxa	0.0322115	0.023211	0.033067	2.17961e-05	0.000797622	9.80301e-05	0.0243201	0.000522492	0.0336967	0.00366534	0.023665	0.0209797	35.8841
D_0__Bacteria.D_1__Firmicutes.D_2__Erysipelotrichia.D_3__Erysipelotrichales.D_4__Erysipelotrichaceae.D_5__Holdemanella	0.0441358	0.0455303	0.0196682	0	0.000789444	0.00444238	0.0175924	1.33424e-05	0.0170073	6.08935e-05	0.0393587	0.271936	Inf
D_0__Bacteria.D_1__Actinobacteria.D_2__Nitriliruptoria.D_3__Nitriliruptorales.D_4__Nitriliruptoraceae.Ambiguous_taxa	0.00787162	0.00125069	0.000906497	0	0.000782087	0.120575	0.097426	0.677253	0.613181	0.890674	0.846005	0.305653	Inf
D_0__Bacteria.D_1__Verrucomicrobia.D_2__Verrucomicrobiae.D_3__Verrucomicrobiales.D_4__Verrucomicrobiaceae.D_5__Prosthecobacter	0.0148018	0.00832911	0.00804507	6.31068e-06	0.000760321	0.00778949	0.0508201	0.00363484	0.102175	0.000395391	0.0929553	0.00013397	118.142
D_0__Bacteria.D_1__Proteobacteria.D_2__Alphaproteobacteria.D_3__Sphingomonadales.D_4__Erythrobacteraceae.Other	0.0126486	0.00249522	0.00146939	2.09223e-05	0.000734629	0.00177859	0.0569523	0.0403508	0.288698	0.143142	0.498313	0.00778499	34.4304
D_0__Bacteria.D_1__Chloroflexi.D_2__JG37.AG.4.D_3__uncultured.bacterium.D_4__uncultured.bacterium.D_5__uncultured.bacterium	0.0208023	0.0120348	0.0146728	0	0.000710451	0.00028837	0.0335143	0.00262236	0.0578865	0.000673707	0.0474794	0.0555149	Inf
D_0__Bacteria.D_1__Actinobacteria.D_2__Thermoleophilia.D_3__Gaiellales.D_4__uncultured.Ambiguous_taxa	0.0299474	0.0237713	0.0227932	0	0.000705971	0.00144058	0.023116	0.00276278	0.0291218	0.00279497	0.0304041	0.0548575	Inf
D_0__Bacteria.D_1__Proteobacteria.D_2__Alphaproteobacteria.D_3__Rhodospirillales.D_4__Rhodospirillaceae.D_5__Dongia	0.00438164	0.00834759	0.00695096	1.16505e-05	0.000692333	0.055477	0.155465	0.000667799	0.0813276	0.0351302	0.0992682	0.255277	58.2713
D_0__Bacteria.D_1__Proteobacteria.D_2__Alphaproteobacteria.D_3__Rhizobiales.Other.Other	0.124641	0.0425517	0.106754	0	0.000662113	1.70036e-30	0.00528622	1.11628e-14	0.0153059	6.10707e-25	0.00635666	0.0813853	Inf
D_0__Bacteria.D_1__Proteobacteria.D_2__Alphaproteobacteria.D_3__Rhodobacterales.D_4__Rhodobacteraceae.D_5__Rubellimicrobium	0.0123673	0.00152672	0.000491449	8.15534e-06	0.000645031	0.238061	0.0511434	0.117914	0.418066	0.695616	1.28702	0.0159614	77.5573
D_0__Bacteria.D_1__Proteobacteria.D_2__Alphaproteobacteria.D_3__Rhodobacterales.D_4__Rhodobacteraceae.D_5__Rhodovulum	0.0218371	0.001143	0.00330476	0	0.000643347	0.00305186	0.0288892	0.34832	0.55193	0.181214	0.191868	0.0174332	Inf
D_0__Bacteria.D_1__Proteobacteria.D_2__Betaproteobacteria.D_3__SC.I.84.D_4__uncultured.bacterium.D_5__uncultured.bacterium	0.0197038	0.0112413	0.0128541	1.25243e-05	0.000636528	0.000187426	0.0317969	0.0007253	0.0555246	0.000709131	0.0496653	0.0567258	91.1906
D_0__Bacteria.D_1__Bacteroidetes.D_2__Bacteroidia.D_3__Bacteroidales.D_4__Prevotellaceae.D_5__Prevotella.7	0.0240506	0.00676561	0.00809414	0	0.000632488	0.0963543	0.0257876	0.00149191	0.0916704	0.0428635	0.0770902	0.0471569	Inf
D_0__Bacteria.D_1__Proteobacteria.D_2__Alphaproteobacteria.D_3__Rhizobiales.D_4__Bradyrhizobiaceae.D_5__Afipia	0.00444724	0.00174349	0.00248057	0	0.000632192	0.005196	0.139393	0.153986	0.36364	0.0131315	0.252833	0.0771797	Inf
D_0__Bacteria.D_1__Firmicutes.D_2__Clostridia.D_3__Clostridiales.D_4__Family.XI.D_5__Finegoldia	0.00172848	0.00341656	0.00424929	0	0.000629679	0.0176221	0.357222	0.00600018	0.180723	0.0149694	0.145307	0.000249802	Inf
D_0__Bacteria.D_1__Chloroflexi.D_2__Gitt.GS.136.Other.Other.Other	0.00425711	0.00610439	0.00469457	4.09223e-05	0.000629338	0.0139819	0.144962	0.0422964	0.101477	0.053786	0.131454	0.0489109	15.0802
D_0__Bacteria.D_1__Proteobacteria.D_2__Gammaproteobacteria.D_3__Aeromonadales.D_4__Aeromonadaceae.D_5__Tolumonas	0.000907781	0.00174701	0.00477402	0	0.000627818	0.700063	0.678168	0.409913	0.381229	0.276954	0.141476	0.311765	Inf
D_0__Bacteria.D_1__Proteobacteria.D_2__Alphaproteobacteria.D_3__Rhizobiales.D_4__Xanthobacteraceae.Ambiguous_taxa	0.00635376	0.00462758	0.00448648	0	0.000625703	1.40916e-08	0.0965654	0.000165868	0.132586	0.00011412	0.143025	0.0443484	Inf
D_0__Bacteria.D_1__Chlamydiae.D_2__Chlamydiae.D_3__Chlamydiales.D_4__Simkaniaceae.D_5__uncultured	0.00622757	0.00991563	0.0116581	0	0.000617537	2.43148e-08	0.0974376	4.60833e-11	0.0618832	1.46481e-09	0.05328	0.0193069	Inf
D_0__Bacteria.D_1__Actinobacteria.D_2__Acidimicrobiia.D_3__Acidimicrobiales.D_4__uncultured.D_5__uncultured.actinobacterium	0.0225012	0.0164566	0.0248748	0	0.000615444	0.0719332	0.0268205	0.0325983	0.0367745	0.0833464	0.0242612	0.141591	Inf
D_0__Bacteria.D_1__Bacteroidetes.D_2__Sphingobacteriia.D_3__Sphingobacteriales.D_4__Chitinophagaceae.D_5__Heliimonas	0.00464586	0.00739982	0.00515118	0	0.000600342	0.000764449	0.173152	0.00695104	0.082712	0.0132762	0.11811	0.0155392	Inf
D_0__Bacteria.D_1__Verrucomicrobia.D_2__Spartobacteria.D_3__Chthoniobacterales.D_4__DA101.soil.group.D_5__uncultured.bacterium	0.0123165	0.00604581	0.0133247	9.84952e-06	0.000593972	0.000805141	0.0474877	0.0014151	0.100687	0.00281091	0.0495369	0.000154111	59.1338
D_0__Bacteria.D_1__Proteobacteria.D_2__Gammaproteobacteria.Other.Other.Other	0.00333681	0.00190147	0.00248815	0	0.00058843	2.70567e-06	0.175321	0.000110241	0.303451	9.65825e-05	0.235079	0.00168095	Inf
D_0__Bacteria.D_1__Actinobacteria.D_2__Actinobacteria.D_3__Frankiales.D_4__Geodermatophilaceae.D_5__Blastococcus	0.0056874	0.00688704	0.00523185	3.56796e-05	0.000586456	0.000401029	0.101113	0.00261329	0.0835001	0.00734268	0.109917	0.123215	16.1176
D_0__Bacteria.D_1__Acidobacteria.D_2__Subgroup.6.D_3__uncultured.Acidobacteria.bacterium.D_4__uncultured.Acidobacteria.bacterium.D_5__uncultured.Acidobacteria.bacterium	0.0118981	0.0125444	0.0138611	3.02427e-05	0.000583078	0.0054689	0.0521017	0.00957367	0.0541892	0.00377072	0.0412491	0.0117845	18.9056
D_0__Bacteria.D_1__Firmicutes.D_2__Clostridia.D_3__Clostridiales.D_4__Family.XIII.D_5__Family.XIII.UCG.002	7.58112e-05	0.000133962	0.000602673	0.00426909	0.000579243	0.000181204	7.49224	0.00633882	4.23998	0.872304	0.942459	1.34775e-22	0.137646
D_0__Bacteria.D_1__Firmicutes.D_2__Bacilli.D_3__Bacillales.D_4__Planococcaceae.D_5__Solibacillus	0.000914933	0.00215936	0.00537317	2.58689e-05	0.000569297	0.392998	0.610145	0.0114657	0.258522	0.030682	0.124086	0.00310802	21.5796
D_0__Bacteria.D_1__Cyanobacteria.D_2__Melainabacteria.D_3__Gastranaerophilales.D_4__uncultured.rumen.bacterium.D_5__uncultured.rumen.bacterium	0	0.00171496	0.00245715	0.0157479	0.000566243	0.0209737	Inf	0.488994	0.323767	0.20053	0.250963	0.0137037	0.0357082
D_0__Bacteria.D_1__Acidobacteria.D_2__Subgroup.17.D_3__uncultured.bacterium.D_4__uncultured.bacterium.D_5__uncultured.bacterium	0.00407081	0.00228716	0.00834578	1.17961e-05	0.00056592	0.0759833	0.136319	0.0752442	0.242629	0.0261564	0.0664924	0.00227501	47.0435
D_0__Bacteria.D_1__Firmicutes.D_2__Bacilli.D_3__Bacillales.D_4__Bacillaceae.D_5__Oceanobacillus	0.00378492	0.00501896	0.00169706	6.99029e-06	0.000552459	0.0341664	0.143129	0.00754334	0.107937	0.324363	0.344432	0.0144328	77.4977
D_0__Bacteria.D_1__Firmicutes.D_2__Erysipelotrichia.D_3__Erysipelotrichales.D_4__Erysipelotrichaceae.D_5__Faecalitalea	0.0100178	0.0124741	0.00381459	0	0.000550524	0.00156542	0.0538874	8.92468e-05	0.0432764	0.0899888	0.141518	0.318513	Inf
D_0__Bacteria.D_1__Proteobacteria.D_2__Gammaproteobacteria.D_3__Xanthomonadales.D_4__Xanthomonadaceae.D_5__Thermomonas	0.00305385	0.00455599	0.00289832	2.37379e-05	0.000549264	0.0158859	0.176367	0.0119014	0.118218	0.0754253	0.185831	0.0457675	22.6894
D_0__Bacteria.D_1__Actinobacteria.D_2__Actinobacteria.D_3__Propionibacteriales.D_4__Nocardioidaceae.D_5__Kribbella	0.00873878	0.00691976	0.00650408	4.02913e-05	0.000545453	0.0264115	0.0612054	0.0153054	0.0772948	0.0139103	0.0897936	0.00343197	13.2749
D_0__Bacteria.D_1__Proteobacteria.D_2__Deltaproteobacteria.D_3__Myxococcales.D_4__Archangiaceae.D_5__Anaeromyxobacter	0.00196661	0.00295088	0.00313469	0	0.000538378	0.00330531	0.268443	0.000724592	0.183384	0.00365445	0.168414	0.00549509	Inf
D_0__Bacteria.D_1__Bacteroidetes.D_2__Sphingobacteriia.D_3__Sphingobacteriales.D_4__env.OPS.17.D_5__uncultured.Bacteroidetes.bacterium	0.0113287	0.0138468	0.0128731	1.5e-05	0.000525618	6.49087e-06	0.0458136	3.07493e-12	0.0375153	4.44921e-10	0.040383	0.00123628	34.3608
D_0__Bacteria.D_1__Proteobacteria.D_2__Betaproteobacteria.D_3__Burkholderiales.D_4__Comamonadaceae.D_5__Rhizobacter	0.00452886	0.0016812	0.00238143	0	0.000522634	0.00526697	0.11316	0.00580299	0.311517	0.00112002	0.223461	0.0143215	Inf
D_0__Bacteria.D_1__Proteobacteria.D_2__Betaproteobacteria.D_3__Neisseriales.D_4__Neisseriaceae.Other	0.00262279	0.00188653	0.00258318	0	0.000515882	0.0411556	0.192872	0.0462957	0.268145	0.0187944	0.19583	0.0787222	Inf
D_0__Bacteria.D_1__Actinobacteria.D_2__Acidimicrobiia.D_3__Acidimicrobiales.D_4__uncultured.Other	0.0132971	0.0144422	0.0199874	2.37864e-05	0.000508176	0.0237017	0.0375167	0.00496663	0.0345036	0.0257069	0.0249311	0.291319	20.9493
D_0__Bacteria.D_1__Proteobacteria.D_2__Betaproteobacteria.D_3__Burkholderiales.D_4__Oxalobacteraceae.D_5__Herminiimonas	0.00109676	0.0107838	0.00173745	0	0.000501807	0.176253	0.448651	0.00255046	0.0456882	0.0928031	0.283209	0.0918579	Inf
D_0__Bacteria.D_1__Verrucomicrobia.D_2__OPB35.soil.group.D_3__uncultured.bacterium.D_4__uncultured.bacterium.D_5__uncultured.bacterium	0.00937685	0.00772358	0.00747846	6.60194e-06	0.000489478	0.00928585	0.0511871	0.00447533	0.0621439	0.00186726	0.0641808	0.0907793	72.7019
D_0__Bacteria.D_1__Firmicutes.D_2__Bacilli.D_3__Lactobacillales.D_4__Streptococcaceae.Other	0.0263955	0.0136618	0.000338795	0	0.0004832	4.73062e-18	0.0189156	4.58691e-07	0.0347124	0.65791	1.39854	0.0599243	Inf
D_0__Bacteria.D_1__Proteobacteria.D_2__Alphaproteobacteria.D_3__Rhizobiales.D_4__Hyphomicrobiaceae.D_5__Devosia	0.0156705	0.00833762	0.0172257	2.05825e-05	0.000478351	0.000277197	0.0299574	0.000132376	0.0562586	0.0026304	0.0278317	0.00809621	22.7894
D_0__Bacteria.D_1__Firmicutes.D_2__Bacilli.Other.Other.Other	0.0408423	0.0253048	0.000701144	0	0.000477769	2.4378e-17	0.0121578	1.1315e-06	0.018514	0.609292	0.684581	0.0829352	Inf
D_0__Bacteria.D_1__Acidobacteria.D_2__Solibacteres.D_3__Solibacterales.D_4__Solibacteraceae..Subgroup.3..D_5__Candidatus.Solibacter	0.00586238	0.0114692	0.0056642	0	0.000443414	0.00166425	0.0741686	0.0146858	0.0381102	0.00336598	0.0774862	0.00795098	Inf
D_0__Bacteria.D_1__Actinobacteria.D_2__Thermoleophilia.D_3__Gaiellales.D_4__Gaiellaceae.D_5__Gaiella	0.00919862	0.00656679	0.00767589	1.17961e-05	0.000438035	0.00140973	0.0466949	0.00827996	0.0670524	0.00163394	0.0559582	0.00567181	36.4128
D_0__Bacteria.D_1__Proteobacteria.D_2__Gammaproteobacteria.D_3__Xanthomonadales.D_4__Xanthomonadaceae.D_5__Mizugakiibacter	0.0234908	0.0300326	0.0201012	1.16019e-05	0.000435229	0.000482847	0.0181678	0.00121915	0.0142105	0.000607661	0.0212315	0.00443539	72.0625
D_0__Bacteria.D_1__Bacteroidetes.D_2__Sphingobacteriia.D_3__Sphingobacteriales.D_4__env.OPS.17.Ambiguous_taxa	0.00577667	0.0102351	0.0105118	0	0.000431735	1.83279e-08	0.074633	2.14935e-07	0.0435267	2.58386e-09	0.0419686	0.0208332	Inf
D_0__Bacteria.D_1__Proteobacteria.D_2__Deltaproteobacteria.D_3__Myxococcales.D_4__mle1.27.D_5__uncultured.bacterium	0.00469067	0.004786	0.00556508	0	0.000429803	0.000896058	0.0900973	0.00011986	0.0940673	0.00110014	0.0757325	0.0428004	Inf
D_0__Bacteria.D_1__Actinobacteria.D_2__Thermoleophilia.D_3__Solirubrobacterales.D_4__Gsoil.1167.D_5__uncultured.bacterium	0.00854887	0.00404964	0.00610053	7.08738e-06	0.000422157	0.0208898	0.0484228	0.0591841	0.102221	0.138814	0.0678563	0.115565	58.408
D_0__Bacteria.D_1__Bacteroidetes.D_2__Bacteroidia.D_3__Bacteroidales.D_4__Porphyromonadaceae.D_5__Porphyromonas	0.00436563	0.00321868	0.00249898	7.03884e-06	0.000412098	0.11584	0.093194	0.00532934	0.125547	0.017581	0.161705	0.0015772	57.4094
D_0__Bacteria.D_1__Verrucomicrobia.D_2__WCHB1.41.D_3__uncultured.bacterium.D_4__uncultured.bacterium.D_5__uncultured.bacterium	0.0958791	0.0358092	0.0125645	0	0.000411221	5.70006e-07	0.00420567	2.19486e-08	0.0156871	0.00340538	0.0321872	0.194548	Inf
D_0__Bacteria.D_1__Lentisphaerae.D_2__Lentisphaeria.D_3__Victivallales.D_4__Victivallaceae.D_5__uncultured.rumen.bacterium	0.000106286	0.000116509	0.000299512	0.00382151	0.000403257	0.0100795	3.72039	0.0143984	3.39396	0.392271	1.37646	3.62105e-06	0.10581
D_0__Bacteria.D_1__Actinobacteria.D_2__Thermoleophilia.D_3__Gaiellales.D_4__uncultured.D_5__uncultured.bacterium	0.0370029	0.0255182	0.031486	0	0.000399748	0.000938718	0.0105934	0.000611747	0.015361	0.00032165	0.0125771	0.0182393	Inf
D_0__Bacteria.D_1__Proteobacteria.D_2__Gammaproteobacteria.D_3__Pseudomonadales.D_4__Moraxellaceae.D_5__Perlucidibaca	0.00723916	0.00575748	0.00694051	0	0.000375233	3.74695e-09	0.0508272	3.29033e-08	0.0649926	9.47094e-06	0.0536507	2.42458e-05	Inf
D_0__Bacteria.D_1__Firmicutes.D_2__Clostridia.D_3__Clostridiales.D_4__Lachnospiraceae.D_5__Coprococcus.3	3.34951e-05	1.19903e-05	0.000474775	0.00365454	0.000357916	4.60663e-05	10.4781	1.00701e-05	29.2709	0.485674	0.739226	3.87288e-16	0.0977641
D_0__Bacteria.D_1__Planctomycetes.D_2__Planctomycetacia.D_3__Planctomycetales.D_4__Planctomycetaceae.D_5__uncultured	0.045704	0.0227301	0.0542013	5.83981e-05	0.000340833	0.00282544	0.00731258	0.000134805	0.0148449	0.000202588	0.00624529	0.0912157	5.72304
D_0__Bacteria.D_1__Planctomycetes.D_2__Planctomycetacia.D_3__Planctomycetales.D_4__Planctomycetaceae.D_5__Gemmata	0.0067225	0.00834938	0.00975734	0	0.000332594	0.000835816	0.048514	5.55838e-06	0.0557645	1.16563e-06	0.0352439	0.195935	Inf
D_0__Bacteria.D_1__Firmicutes.D_2__Bacilli.D_3__Bacillales.D_4__Planococcaceae.D_5__Domibacillus	0.00329116	0.00490557	0.00368583	0	0.000331851	0.00209582	0.100224	0.0143071	0.0668255	0.00538314	0.0882861	0.098324	Inf
D_0__Bacteria.D_1__Firmicutes.D_2__Clostridia.D_3__Clostridiales.D_4__Lachnospiraceae.D_5__.Eubacterium..rectale.group	0.0108159	0.0142348	0.00544759	0.000108495	0.000329668	1.92101e-05	0.0301351	1.09288e-05	0.0227096	1.46299e-05	0.0593412	0.383881	3.80748
D_0__Bacteria.D_1__Actinobacteria.D_2__Actinobacteria.D_3__Micrococcales.D_4__Microbacteriaceae.Ambiguous_taxa	0.00433842	0.00595234	0.00509388	0	0.000326482	0.000542809	0.0770786	0.00217506	0.0537842	0.00528396	0.0628484	0.0170139	Inf
D_0__Bacteria.D_1__Proteobacteria.D_2__Deltaproteobacteria.D_3__Oligoflexales.D_4__0319.6G20.D_5__uncultured.bacterium	0.00856087	0.0146007	0.0109556	0	0.000324958	1.90107e-10	0.0377662	1.30037e-10	0.0221425	9.7816e-07	0.030216	0.0560371	Inf
D_0__Bacteria.D_1__Proteobacteria.D_2__Gammaproteobacteria.D_3__Pasteurellales.D_4__Pasteurellaceae.D_5__Actinobacillus	0.00927587	0.00230681	0.00525122	0	0.000321163	0.261682	0.0339512	0.0556152	0.13652	0.314279	0.0601645	0.0932211	Inf
D_0__Bacteria.D_1__Chloroflexi.D_2__Ktedonobacteria.D_3__JG30.KF.AS9.D_4__uncultured.bacterium.D_5__uncultured.bacterium	0.0780815	0.0373323	0.0817296	0	0.000302824	0.00136542	0.0038094	0.00115018	0.00795406	0.00457474	0.00363325	0.210477	Inf
D_0__Bacteria.D_1__Proteobacteria.D_2__Alphaproteobacteria.D_3__Rhodospirillales.D_4__Rhodospirillaceae.Other	0.00475404	0.00659172	0.00488845	7.13592e-06	0.000298547	1.35709e-06	0.0619644	0.000258526	0.0461793	3.29815e-05	0.0607738	0.00189326	41.0248
D_0__Bacteria.D_1__Proteobacteria.D_2__Alphaproteobacteria.D_3__Rhodobacterales.D_4__Rhodobacteraceae.D_5__uncultured	0.152627	0.000232303	0.000343147	0	0.000293613	0.284084	0.00188656	0.859269	1.23938	0.862814	0.839033	0.318513	Inf
D_0__Bacteria.D_1__Proteobacteria.D_2__Alphaproteobacteria.D_3__Rhizobiales.D_4__Methylobacteriaceae.D_5__uncultured	0.00749535	0.00476497	0.00449362	0	0.000288951	0.0120657	0.0380635	5.00394e-05	0.0594632	0.00222335	0.0630539	0.0599458	Inf
D_0__Bacteria.D_1__Proteobacteria.D_2__Alphaproteobacteria.D_3__Rhizobiales.D_4__Rhodobiaceae.Ambiguous_taxa	0.00281975	0.00260882	0.00431631	0	0.000283944	0.023136	0.0987431	0.0699562	0.106727	0.0266989	0.0671213	0.110764	Inf
D_0__Bacteria.D_1__Proteobacteria.D_2__Alphaproteobacteria.D_3__Rhizobiales.D_4__Brucellaceae.D_5__Brucella	0.0640545	0.0212265	0.0624317	0	0.00027847	1.68056e-33	0.00429762	2.4689e-15	0.0128769	1.76728e-21	0.00462318	0.0730004	Inf
D_0__Bacteria.D_1__Proteobacteria.D_2__Alphaproteobacteria.D_3__Sphingomonadales.Other.Other	0.0104605	0.00958603	0.0101454	0	0.000269292	0.0144056	0.0259316	0.0793059	0.0275466	0.0283756	0.0261144	0.026127	Inf
D_0__Bacteria.D_1__Proteobacteria.D_2__Deltaproteobacteria.D_3__Myxococcales.D_4__BIrii41.D_5__uncultured.bacterium	0.0357936	0.0323973	0.0622811	6.11651e-06	0.000268467	6.69695e-06	0.00736602	0.000359557	0.0081258	0.000415293	0.00422687	0.12853	43.0399
D_0__Bacteria.D_1__Actinobacteria.D_2__Acidimicrobiia.D_3__Acidimicrobiales.D_4__Iamiaceae.D_5__Iamia	0.00316662	0.00421826	0.00572486	0	0.000265757	0.0272378	0.0830705	0.017723	0.0617783	0.0336062	0.0455202	0.138226	Inf
D_0__Bacteria.D_1__Actinobacteria.D_2__Thermoleophilia.D_3__Gaiellales.D_4__uncultured.Other	0.0283807	0.0274583	0.0278426	0	0.000258579	0.00244362	0.00893417	0.000351705	0.00923427	0.00136753	0.00935065	0.183274	Inf
D_0__Bacteria.D_1__Proteobacteria.D_2__Alphaproteobacteria.D_3__Sphingomonadales.D_4__Erythrobacteraceae.D_5__Porphyrobacter	0.000810702	0.00174094	0.00496476	0	0.00025358	0.229421	0.306717	0.00106004	0.142829	0.000117577	0.0507719	0.012813	Inf
D_0__Bacteria.D_1__Cyanobacteria.D_2__Chloroplast.D_3__Bryum.argenteum.var..argenteum.D_4__Bryum.argenteum.var..argenteum.D_5__Bryum.argenteum.var..argenteum	0.00565296	0.00246766	0.00624541	0	0.00024805	0.0169715	0.0430276	0.0426181	0.0985684	0.0675549	0.0389459	0.192761	Inf
D_0__Bacteria.D_1__Gemmatimonadetes.D_2__AKAU4049.D_3__uncultured.bacterium.D_4__uncultured.bacterium.D_5__uncultured.bacterium	0.0043476	0.00864844	0.00874214	6.45631e-06	0.000241716	0.0803862	0.0545179	0.148549	0.0274064	0.0966444	0.0271126	0.205407	36.7117
D_0__Bacteria.D_1__Actinobacteria.D_2__Actinobacteria.D_3__Streptomycetales.D_4__Streptomycetaceae.D_5__Streptomyces	0.00318752	0.00458808	0.00160796	6.74757e-06	0.000238744	0.0376849	0.0734451	0.0106839	0.0510252	0.0412719	0.145593	0.00444227	34.6951
D_0__Bacteria.D_1__Proteobacteria.D_2__Betaproteobacteria.D_3__Burkholderiales.D_4__Comamonadaceae.D_5__Azohydromonas	0.00482069	0.00815959	0.00464592	0	0.000237	0.00618643	0.0483633	0.04515	0.0284815	0.00302736	0.0502793	0.0255958	Inf
D_0__Bacteria.D_1__Acidobacteria.D_2__Solibacteres.D_3__Solibacterales.D_4__Solibacteraceae..Subgroup.3..D_5__Bryobacter	0.00382919	0.00578363	0.00330747	0	0.000226407	4.99682e-06	0.060013	4.27322e-13	0.0385462	2.68923e-07	0.0685844	0.0908701	Inf
D_0__Bacteria.D_1__Bacteroidetes.D_2__Flavobacteriia.D_3__Flavobacteriales.D_4__Flavobacteriaceae.D_5__Polaribacter.1	0.0160814	0.00189472	0.000225917	0	0.000222017	0.00101373	0.0135378	0.0104366	0.114901	0.97666	0.963652	0.318513	Inf
D_0__Bacteria.D_1__Planctomycetes.D_2__Planctomycetacia.D_3__Planctomycetales.D_4__Planctomycetaceae.D_5__Rhodopirellula	0.0117731	0.00105848	0.00511634	0	0.000217206	0.0533904	0.0181595	0.164661	0.201222	0.010193	0.0416292	0.137875	Inf
D_0__Bacteria.D_1__Acidobacteria.D_2__Holophagae.D_3__Subgroup.7.Other.Other	0.00329299	0.00304615	0.0031582	1.36893e-05	0.000215958	0.0192516	0.0648903	0.000671172	0.0695188	0.0314519	0.0670522	0.0256011	15.4693
D_0__Bacteria.D_1__Proteobacteria.D_2__Alphaproteobacteria.D_3__Rhizobiales.D_4__Bradyrhizobiaceae.D_5__uncultured	0.00823886	0.00535893	0.00443017	1.46117e-05	0.000215125	5.15084e-05	0.0256379	0.00064339	0.0393637	0.000911028	0.0502882	0.18426	14.4369
D_0__Bacteria.D_1__Actinobacteria.D_2__Actinobacteria.D_3__Micrococcales.D_4__Microbacteriaceae.D_5__Microbacterium	0.0750731	0.0917412	0.123512	1.46117e-05	0.000213084	0.000436406	0.00278434	2.17992e-05	0.00227899	0.000155345	0.00169194	0.000232401	14.3
D_0__Bacteria.D_1__Proteobacteria.D_2__Betaproteobacteria.D_3__Burkholderiales.D_4__Oxalobacteraceae.D_5__Herbaspirillum	0.00573647	0.00588067	0.00386129	0	0.000207569	7.84942e-07	0.0354815	3.16814e-06	0.0375675	0.0109969	0.0546295	0.00245061	Inf
D_0__Bacteria.D_1__Proteobacteria.D_2__Alphaproteobacteria.D_3__Rhodobacterales.D_4__Rhodobacteraceae.D_5__Loktanella	0.0382464	0.00580845	0.0109775	0	0.000206528	0.161876	0.00539067	0.0339205	0.034866	2.31109e-05	0.0184484	0.265167	Inf
D_0__Bacteria.D_1__Proteobacteria.D_2__Deltaproteobacteria.D_3__NB1.j.D_4__uncultured.bacterium.D_5__uncultured.bacterium	0.0105419	0.00867972	0.00843379	7.08738e-06	0.000205556	0.0669564	0.0191203	0.0602152	0.0232225	0.063545	0.0238996	0.323465	28.4399
D_0__Bacteria.D_1__Actinobacteria.D_2__Actinobacteria.D_3__Bifidobacteriales.D_4__Bifidobacteriaceae.D_5__Aeriscardovia	0.0163091	0.00709831	0.000974943	0	0.000204558	0.000179597	0.012299	0.00349715	0.0388179	0.140147	0.205741	0.0622233	Inf
D_0__Bacteria.D_1__Acidobacteria.D_2__Holophagae.D_3__Holophagales.D_4__Holophagaceae.Other	0.0418249	0.0371101	0.0375072	0	0.000204109	0.0461326	0.0048299	0.032876	0.00553671	0.0746037	0.00695999	0.263358	Inf
D_0__Bacteria.D_1__Cyanobacteria.D_2__Chloroplast.Ambiguous_taxa.Ambiguous_taxa.Ambiguous_taxa	0.00499959	0.00724326	0.00395852	0	0.000201926	2.90433e-06	0.0397935	0.022615	0.0273819	0.00035963	0.0500199	0.000486589	Inf
D_0__Bacteria.D_1__Firmicutes.D_2__Clostridia.D_3__Clostridiales.D_4__Lachnospiraceae.D_5__Lachnospira	0.00339475	0.0061957	0.00261577	6.21359e-06	0.000201	0.00636582	0.0585695	1.07971e-06	0.0318119	0.0266893	0.0753495	0.00131311	31.7203
D_0__Bacteria.D_1__Bacteroidetes.D_2__Bacteroidia.D_3__Bacteroidales.D_4__Bacteroidales.S24.7.group.Ambiguous_taxa	0.0224336	0.0250974	0.000872925	0	0.000200505	2.31697e-06	0.00876418	7.16455e-05	0.00783394	0.295734	0.225233	0.0561259	Inf
D_0__Bacteria.D_1__Deinococcus.Thermus.D_2__Deinococci.D_3__Deinococcales.D_4__Trueperaceae.D_5__Truepera	0.00643113	0.00981199	0.00469406	8.34951e-06	0.000197046	0.0399529	0.0300444	0.00419377	0.0196922	0.00398465	0.0421192	0.0294353	23.1415
D_0__Bacteria.D_1__Firmicutes.D_2__Clostridia.D_3__Clostridiales.D_4__Clostridiales.vadinBB60.group.D_5__uncultured.Firmicutes.bacterium	6.8301e-05	1.15049e-05	0.000690487	0.00433301	0.000192153	0.0652677	2.75871	0.00130819	16.3776	0.0352228	0.272883	9.30692e-11	0.04517
D_0__Bacteria.D_1__Latescibacteria.Ambiguous_taxa.Ambiguous_taxa.Ambiguous_taxa.Ambiguous_taxa	7.38835e-05	0.00136937	0.00866277	0	0.000182009	0.380826	2.41563	0.200564	0.130333	0.221257	0.0243664	0.0949583	Inf
D_0__Bacteria.D_1__Proteobacteria.D_2__Alphaproteobacteria.D_3__Rhizobiales.D_4__Aurantimonadaceae.Other	0.0308057	0.000595999	0.000693341	0	0.000181898	0.167289	0.00579004	0.0689794	0.299273	0.0665834	0.257256	0.0304012	Inf
D_0__Bacteria.D_1__Bacteroidetes.D_2__Cytophagia.D_3__Cytophagales.D_4__Cytophagaceae.D_5__Dyadobacter	0.000178112	0	0.0129776	6.5534e-06	0.000175923	0.977775	0.968535	0.0603613	Inf	0.325016	0.0132927	0.07161	26.3233
D_0__Bacteria.D_1__Proteobacteria.D_2__Gammaproteobacteria.D_3__Xanthomonadales.D_4__Xanthomonadaceae.D_5__Tahibacter	0.00313882	0.00213448	0.00190152	0	0.000175066	0.0173216	0.0546915	0.011392	0.0804257	0.0177683	0.0902787	0.040314	Inf
D_0__Bacteria.D_1__Firmicutes.D_2__Clostridia.D_3__Clostridiales.D_4__Lachnospiraceae.D_5__Shuttleworthia	9.50485e-05	0.00010699	0.000250583	0.00614619	0.000171505	0.174491	1.76936	0.308481	1.57187	0.346772	0.671135	9.21952e-34	0.0283095
D_0__Bacteria.D_1__Proteobacteria.D_2__Deltaproteobacteria.D_3__Myxococcales.D_4__P3OB.42.Other	0.00220545	0.00335079	0.00139077	0	0.000169442	2.47475e-06	0.0753368	0.000279875	0.050437	0.00118077	0.13178	0.0662421	Inf
D_0__Bacteria.D_1__Proteobacteria.D_2__Alphaproteobacteria.D_3__Rhodobacterales.D_4__Rhodobacteraceae.D_5__Lentibacter	0.00163305	0.0154454	0.0601983	6.11651e-06	0.000160328	0.0137719	0.0962705	0.00197478	0.0101787	2.18596e-08	0.00261161	0.197763	25.7033
D_0__Bacteria.D_1__Proteobacteria.D_2__Epsilonproteobacteria.D_3__Campylobacterales.D_4__Campylobacteraceae.D_5__Arcobacter	0.0113304	0.0185636	0.0167346	0	0.000152406	0.00061161	0.0131899	0.00418492	0.00971825	0.0489435	0.0089431	0.02594	Inf
D_0__Bacteria.D_1__Actinobacteria.D_2__Acidimicrobiia.D_3__Acidimicrobiales.D_4__uncultured.Ambiguous_taxa	0.00213518	0.00195139	0.00560246	7.81553e-06	0.000151675	0.0651463	0.0701433	0.135632	0.0835731	0.0964034	0.0265473	0.090093	19.0301
D_0__Bacteria.D_1__Cyanobacteria.D_2__Cyanobacteria.D_3__SubsectionI.D_4__FamilyI.D_5__Synechococcus	0.000993027	0.0195877	0.0656627	0	0.000149175	0.00201568	0.147305	0.0221192	0.00748893	1.32641e-07	0.00222772	0.132517	Inf
D_0__Bacteria.D_1__Proteobacteria.D_2__Betaproteobacteria.D_3__Rhodocyclales.D_4__Rhodocyclaceae.D_5__Azoarcus	0.0229931	0.014835	0.0236549	0	0.000146022	0.011074	0.00624343	0.00810117	0.00973336	0.00516704	0.0062726	0.101881	Inf
D_0__Bacteria.D_1__Acidobacteria.D_2__Subgroup.2.Other.Other.Other	0.0146738	0.00997893	0.00957314	0	0.000146022	4.92025e-08	0.00975796	8.29634e-05	0.0143489	5.12132e-05	0.0149571	0.0563624	Inf
D_0__Bacteria.D_1__Acidobacteria.D_2__Holophagae.D_3__Subgroup.7.D_4__uncultured.bacterium.D_5__uncultured.bacterium	0.00461196	0.005864	0.00465511	1.93689e-05	0.000144447	0.0187394	0.030712	0.00916172	0.0241545	0.0702509	0.0304273	0.172712	7.31286
D_0__Bacteria.D_1__Proteobacteria.D_2__Gammaproteobacteria.D_3__Xanthomonadales.D_4__Xanthomonadaceae.D_5__Dyella	0.00372421	0.00361712	0.00360987	0	0.000136528	0.0410754	0.0359476	0.0347674	0.0370119	0.0272329	0.0370862	0.171936	Inf
D_0__Bacteria.D_1__Proteobacteria.D_2__Deltaproteobacteria.D_3__Desulfuromonadales.D_4__Geobacteraceae.D_5__Geobacter	0.00474675	0.00307204	0.00513923	6.99029e-06	0.000132061	0.0852278	0.0272812	0.007413	0.043515	0.258235	0.0306598	0.263841	18.5253
D_0__Bacteria.D_1__Latescibacteria.D_2__uncultured.bacterium.D_3__uncultured.bacterium.D_4__uncultured.bacterium.D_5__uncultured.bacterium	0.0156654	0.00730357	0.0112532	1.23252e-05	0.000131089	0.00640015	0.00827355	0.0218223	0.0176001	0.0255467	0.0118878	0.0640235	10.4293
D_0__Bacteria.D_1__Proteobacteria.D_2__Gammaproteobacteria.D_3__Thiotrichales.D_4__Piscirickettsiaceae.D_5__uncultured	0.00112966	0.0261445	0.10383	0	0.000128471	0.00139453	0.112999	0.000403908	0.00483633	1.02917e-07	0.0012133	0.250757	Inf
D_0__Bacteria.D_1__Actinobacteria.D_2__Acidimicrobiia.D_3__Acidimicrobiales.D_4__uncultured.D_5__uncultured.bacterium	0.0114676	0.00693428	0.0132279	0	0.000127374	0.0679621	0.0121127	0.0257938	0.0180121	0.0982003	0.0094422	0.318513	Inf
D_0__Bacteria.D_1__Actinobacteria.D_2__Actinobacteria.D_3__Corynebacteriales.Other.Other	0.00433131	0.00226655	0.00431176	0	0.000127109	1.36197e-16	0.0291313	2.51128e-19	0.0562824	8.26584e-24	0.0298735	0.00406951	Inf
D_0__Bacteria.D_1__Bacteroidetes.D_2__Cytophagia.D_3__Cytophagales.D_4__MWH.CFBk5.Ambiguous_taxa	0.00416049	0.00299366	0.00271168	0	0.000126441	0.0255013	0.0304601	0.115894	0.0433289	0.0108898	0.0697131	0.163264	Inf
D_0__Bacteria.D_1__Verrucomicrobia.D_2__Spartobacteria.D_3__Chthoniobacterales.D_4__DA101.soil.group.D_5__uncultured.Verrucomicrobia.bacterium	0.0199377	0.00668202	0.00856134	7.08738e-06	0.00012465	0.00116605	0.00622964	0.000384592	0.0182922	0.000421646	0.0147697	0.0505273	17.246
D_0__Bacteria.D_1__Proteobacteria.D_2__Deltaproteobacteria.D_3__Myxococcales.D_4__Polyangiaceae.D_5__Sorangium	0.00330532	0.00202443	0.00293998	0	0.000124554	7.7606e-05	0.0407645	0.000557133	0.0608667	7.77553e-05	0.043535	0.0305068	Inf
D_0__Bacteria.D_1__Bacteroidetes.D_2__Bacteroidia.D_3__Bacteroidales.D_4__Prevotellaceae.D_5__Prevotella.1	0.0245169	0.020518	0.019727	2.73786e-05	0.000121198	0.00241804	0.004867	0.00277705	0.00580582	0.00147055	0.00609394	0.0824415	4.34078
D_0__Bacteria.D_1__Proteobacteria.D_2__Gammaproteobacteria.D_3__Thiotrichales.D_4__Piscirickettsiaceae.D_5__Methylophaga	0.00112214	0.0142353	0.055252	0	0.000118866	0.0235868	0.106682	0.00258697	0.00820385	7.48521e-07	0.00211022	0.00894641	Inf
D_0__Bacteria.D_1__Chloroflexi.D_2__P2.11E.D_3__uncultured.bacterium.D_4__uncultured.bacterium.D_5__uncultured.bacterium	0.006345	0.00458392	0.00509296	2.84466e-05	0.000112443	0.0430185	0.0173773	0.0605917	0.0240535	0.0441532	0.0228334	0.303259	3.87601
D_0__Bacteria.D_1__Proteobacteria.D_2__Alphaproteobacteria.D_3__Rhizobiales.D_4__Bradyrhizobiaceae.D_5__Rhodopseudomonas	0.00244472	0.00440498	0.00264495	5.48544e-06	0.000111668	0.000138428	0.0447903	6.40059e-05	0.0248582	0.00132471	0.0427587	0.0606322	19.9619
D_0__Bacteria.D_1__Firmicutes.D_2__Bacilli.D_3__Bacillales.D_4__Family.XI.D_5__Gemella	0.00285566	0.00328333	0.00243204	0	0.000110733	8.63879e-05	0.0385446	1.31655e-05	0.0330709	0.00172852	0.0539756	0.0029681	Inf
D_0__Bacteria.D_1__Proteobacteria.D_2__Gammaproteobacteria.D_3__Legionellales.D_4__Legionellaceae.D_5__Legionella	0.00887053	0.0129503	0.00856017	0	0.000105006	2.37127e-05	0.0117301	9.50807e-06	0.00834791	0.000341974	0.0120286	0.239332	Inf
D_0__Bacteria.D_1__Proteobacteria.D_2__Gammaproteobacteria.D_3__Xanthomonadales.D_4__JTB255.marine.benthic.group.D_5__uncultured.bacterium	0.000705331	0.0148774	0.00174647	0	0.000103485	0.376353	0.143869	0.316124	0.00682079	0.0928348	0.058103	0.159986	Inf
D_0__Bacteria.D_1__Actinobacteria.D_2__Actinobacteria.D_3__Pseudonocardiales.D_4__Pseudonocardiaceae.D_5__Pseudonocardia	0.00877799	0.000693754	0.00110069	1.2767e-05	0.000103	3.85126e-05	0.0115061	0.0611055	0.145585	0.194218	0.120728	0.0368568	7.91103
D_0__Bacteria.D_1__Proteobacteria.D_2__Alphaproteobacteria.D_3__Rhizobiales.D_4__Xanthobacteraceae.D_5__uncultured	0.00684213	0.00165216	0.00162664	0	0.000102339	0.00730834	0.0146668	0.00334438	0.0607399	0.0902478	0.0616926	0.101418	Inf
D_0__Bacteria.D_1__Fusobacteria.D_2__Fusobacteriia.D_3__Fusobacteriales.D_4__Fusobacteriaceae.D_5__Cetobacterium	0.0361421	0.00163739	0.0136951	0	0.000100999	0.0100192	0.00274022	0.0156332	0.0604848	0.169503	0.00723159	0.318513	Inf
D_0__Bacteria.D_1__Chloroflexi.D_2__KD4.96.Other.Other.Other	0.00483783	0.00364757	0.00312418	0	9.84946e-05	0.00940874	0.0199639	0.00742871	0.0264785	0.144068	0.0309143	0.288634	Inf
D_0__Bacteria.D_1__Proteobacteria.D_2__Alphaproteobacteria.D_3__Rhizobiales.D_4__1174.901.12.Ambiguous_taxa	0.0279077	0.00128118	0.00100299	0	9.1754e-05	0.300964	0.00322393	0.230167	0.0702259	0.221121	0.186758	0.318513	Inf
D_0__Bacteria.D_1__Firmicutes.D_2__Clostridia.D_3__Clostridiales.D_4__Syntrophomonadaceae.D_5__Dethiobacter	0.0101801	0.00745143	0.00679671	0	9.15465e-05	9.42026e-05	0.00886956	0.00181681	0.0120472	0.00187558	0.0132077	0.188673	Inf
D_0__Bacteria.D_1__Proteobacteria.D_2__Alphaproteobacteria.D_3__Rhizobiales.D_4__1174.901.12.D_5__uncultured.bacterium	0.0521912	0.000393816	0.000698123	6.99029e-06	8.74624e-05	0.287796	0.00164327	0.139973	0.217777	0.0729989	0.12285	0.28156	12.269
D_0__Bacteria.D_1__Bacteroidetes.D_2__Bacteroidia.D_3__Bacteroidales.D_4__Prevotellaceae.Other	0.0118592	0.00200105	0.0029784	0	8.54525e-05	2.0624e-05	0.00706565	0.00074449	0.045126	0.0622438	0.0281336	0.249323	Inf
D_0__Bacteria.D_1__Parcubacteria.D_2__Candidatus.Adlerbacteria.D_3__uncultured.bacterium.D_4__uncultured.bacterium.D_5__uncultured.bacterium	0.00327035	0.00140171	0.0049962	0	8.36644e-05	0.107207	0.025086	0.077776	0.0585282	0.0551355	0.0164204	0.318513	Inf
D_0__Bacteria.D_1__Proteobacteria.D_2__Alphaproteobacteria.D_3__Rhodospirillales.D_4__Acetobacteraceae.D_5__uncultured	0.0038494	0.00162447	0.00407886	0	8.31317e-05	0.0458998	0.0211766	0.0209968	0.0501809	0.00968945	0.0199854	0.260824	Inf
D_0__Bacteria.D_1__Proteobacteria.D_2__Deltaproteobacteria.D_3__Bdellovibrionales.D_4__Bdellovibrionaceae.D_5__Bdellovibrio	0.00893929	0.0129033	0.0128111	0	7.89257e-05	8.04177e-09	0.00865764	3.98592e-13	0.00657938	8.18103e-16	0.00605235	0.0488462	Inf
D_0__Bacteria.D_1__Proteobacteria.D_2__Alphaproteobacteria.D_3__Rhizobiales.D_4__alphaI.cluster.Ambiguous_taxa	0.00324097	0.00552187	0.00460087	0	7.42574e-05	2.79797e-05	0.0224672	8.07118e-07	0.0163481	3.61059e-06	0.0158265	0.0219847	Inf
D_0__Bacteria.D_1__Planctomycetes.D_2__Phycisphaerae.D_3__Tepidisphaerales.D_4__Tepidisphaeraceae.D_5__uncultured.bacterium	0.0124207	0.0083508	0.00830215	4.1699e-06	7.40594e-05	0.00680611	0.0058468	0.000334447	0.00869633	0.00374884	0.0087473	0.0766072	17.4156
D_0__Bacteria.D_1__Proteobacteria.D_2__Alphaproteobacteria.D_3__Caulobacterales.D_4__Hyphomonadaceae.D_5__Oceanicaulis	0.00121683	0.0441737	0.138601	0	7.3403e-05	0.00109785	0.059152	0.000769377	0.00163299	6.86967e-08	0.000519315	0.318513	Inf
D_0__Bacteria.D_1__Actinobacteria.D_2__Actinobacteria.D_3__Catenulisporales.D_4__Actinospicaceae.D_5__Actinospica	0.0255513	0.0101065	0.0109694	1.64563e-05	5.99505e-05	0.00389648	0.0023126	0.00401895	0.00581668	0.0163088	0.00535912	0.228011	3.57227
D_0__Bacteria.D_1__Proteobacteria.D_2__Gammaproteobacteria.D_3__Oceanospirillales.D_4__Oceanospirillaceae.D_5__Amphritea	0.000335742	0.00261508	0.0075623	0	5.78342e-05	0.191079	0.168913	0.0041448	0.0216862	1.04316e-06	0.00749919	0.318513	Inf
D_0__Bacteria.D_1__Firmicutes.D_2__Clostridia.D_3__Halanaerobiales.D_4__ODP1230B8.23.D_5__uncultured.bacterium	0.00190811	0.00369904	0.00175853	0	5.55446e-05	0.000117648	0.0285445	0.000487779	0.0147703	0.000535824	0.0318871	0.18335	Inf
D_0__Bacteria.D_1__Armatimonadetes.D_2__Fimbriimonadia.D_3__Fimbriimonadales.D_4__Fimbriimonadaceae.D_5__uncultured.bacterium	0.00297991	0.00256742	0.00609428	0	5.5396e-05	0.000173895	0.0184115	1.9062e-05	0.0219804	0.0001174	0.00938142	0.121589	Inf
D_0__Bacteria.D_1__Actinobacteria.D_2__Thermoleophilia.D_3__Solirubrobacterales.D_4__TM146.D_5__uncultured.bacterium	0.0107322	0.00610965	0.00313014	0	5.22277e-05	0.00730235	0.00477195	0.0263412	0.0083824	0.00157689	0.0163614	0.17069	Inf
D_0__Bacteria.D_1__Actinobacteria.D_2__MB.A2.108.Other.Other.Other	0.00227292	0.0101923	0.00958006	0	5.21386e-05	0.0279887	0.0224936	0.183396	0.00501618	0.0263258	0.00533673	0.318513	Inf
D_0__Bacteria.D_1__Chloroflexi.D_2__Thermomicrobia.D_3__Sphaerobacterales.D_4__Sphaerobacteraceae.D_5__Nitrolancea	0.0228151	0.0074591	0.0166222	0	5.20792e-05	0.00291119	0.00223834	0.00580277	0.0068464	0.00582535	0.00307228	0.190919	Inf
D_0__Bacteria.D_1__Proteobacteria.D_2__Gammaproteobacteria.D_3__Legionellales.D_4__Coxiellaceae.D_5__Aquicella	0.00312926	0.0013647	0.00487535	0	4.84653e-05	0.057281	0.0151871	0.0475001	0.0348241	0.1214	0.01825	0.318513	Inf
D_0__Bacteria.D_1__Planctomycetes.D_2__Planctomycetacia.D_3__Planctomycetales.D_4__Planctomycetaceae.D_5__Singulisphaera	0.0180769	0.0108018	0.0271073	4.90291e-06	4.82525e-05	0.000650538	0.00261746	0.000124385	0.00438035	0.0108133	0.00180482	0.12753	9.6505
D_0__Bacteria.D_1__Proteobacteria.D_2__Alphaproteobacteria.D_3__Rhodobacterales.D_4__Rhodobacteraceae.D_5__Planktomarina	0.0019476	0.00327903	0.00456353	0	4.4802e-05	0.000877668	0.022557	7.4891e-06	0.0139606	0.000135561	0.00962676	0.224776	Inf
D_0__Bacteria.D_1__Bacteroidetes.D_2__Sphingobacteriia.D_3__Sphingobacteriales.D_4__Chitinophagaceae.Ambiguous_taxa	0.0104461	0.00436556	0.012031	0	3.78861e-05	1.71966e-07	0.00363689	1.00912e-12	0.00865445	5.75813e-08	0.0031195	0.0806435	Inf
D_0__Bacteria.D_1__Acidobacteria.D_2__Acidobacteria.D_3__Acidobacteriales.D_4__Acidobacteriaceae..Subgroup.1..D_5__Acidobacterium	0.0096106	0.00922718	0.00909501	0	3.69356e-05	0.00220361	0.00376859	0.000362185	0.00392519	0.0187291	0.00398223	0.13781	Inf
D_0__Bacteria.D_1__Bacteroidetes.D_2__Flavobacteriia.D_3__Flavobacteriales.D_4__Flavobacteriaceae.D_5__Muricauda	0.000571562	0.00750893	0.0341152	0	3.66832e-05	0.109496	0.0629343	0.016514	0.00479923	0.00299957	0.00105439	0.318513	Inf
D_0__Bacteria.D_1__Bacteroidetes.D_2__Flavobacteriia.D_3__Flavobacteriales.D_4__Flavobacteriaceae.D_5__Psychroflexus	0.0172609	0.0116346	0.00711684	0	3.66832e-05	0.114878	0.00221893	0.101396	0.00653086	0.139603	0.00528602	0.318513	Inf
D_0__Bacteria.D_1__Proteobacteria.D_2__Alphaproteobacteria.D_3__Rhodobacterales.D_4__Rhodobacteraceae.D_5__Sulfitobacter	0.0556469	0.00287383	0.000934697	0	3.66832e-05	0.198128	0.000646585	0.00850336	0.0125167	0.192065	0.038484	0.318513	Inf
D_0__Bacteria.D_1__Planctomycetes.D_2__Planctomycetacia.D_3__Planctomycetales.D_4__Planctomycetaceae.D_5__Isosphaera	0.00195855	1.71845e-05	0.00856691	0	3.22327e-05	0.246484	0.0161378	0.658302	1.83927	0.263126	0.00368941	0.252822	Inf
D_0__Bacteria.D_1__Chloroflexi.D_2__Ktedonobacteria.D_3__C0119.D_4__uncultured.bacterium.D_5__uncultured.bacterium	0.00760158	0.00692366	0.00808022	0	2.97525e-05	0.00333482	0.00383798	0.00698451	0.00421378	0.00766809	0.00361064	0.191565	Inf
D_0__Bacteria.D_1__Actinobacteria.D_2__Actinobacteria.D_3__Corynebacteriales.D_4__Corynebacteriaceae.D_5__uncultured	0.00899772	0.00351917	0.0062156	0	2.96733e-05	3.88903e-28	0.00325614	3.53396e-17	0.0083293	9.04e-20	0.0047804	0.146134	Inf
D_0__Bacteria.D_1__Firmicutes.D_2__Clostridia.D_3__Clostridiales.D_4__Peptococcaceae.D_5__Dehalobacterium	0.0018928	0.00106374	0.00541575	0	2.72772e-05	0.0214832	0.0141312	0.0378386	0.0251449	0.0342782	0.00493885	0.318513	Inf
D_0__Bacteria.D_1__Proteobacteria.D_2__Alphaproteobacteria.D_3__Rhizobiales.D_4__Rhizobiales.Incertae.Sedis.D_5__Rhizomicrobium	0.00471666	0.00588171	0.0040592	0	2.59901e-05	8.94407e-05	0.00540328	0.00338084	0.004333	0.00302638	0.00627843	0.318513	Inf
D_0__Bacteria.D_1__Proteobacteria.D_2__Alphaproteobacteria.D_3__Rhizobiales.D_4__Roseiarcaceae.D_5__Roseiarcus	0.00312364	0.00397225	0.00716066	0	2.59901e-05	0.0553842	0.00815889	0.0217882	0.00641586	0.0170917	0.00413921	0.112113	Inf
D_0__Bacteria.D_1__Firmicutes.D_2__Negativicutes.D_3__Selenomonadales.D_4__Veillonellaceae.D_5__Quinella	0.00744361	0.00286016	0.00711747	0	2.32673e-05	0.00226155	0.00306512	0.00894772	0.00797702	0.00603576	0.00320557	0.159809	Inf
D_0__Bacteria.D_1__Proteobacteria.D_2__Betaproteobacteria.D_3__Neisseriales.D_4__Neisseriaceae.D_5__uncultured	0.0212592	0.00345654	0.0162074	0	2.21139e-05	0.300374	0.00102071	0.111342	0.00627346	0.304	0.00134072	0.0473603	Inf
D_0__Bacteria.D_1__Proteobacteria.D_2__Alphaproteobacteria.D_3__Rhizobiales.D_4__Xanthobacteraceae.D_5__Pseudolabrys	0.00581644	0.00388456	0.00128249	0	2.16337e-05	0.00581841	0.00364718	0.0119651	0.00546101	0.0224414	0.0165409	0.174545	Inf
D_0__Bacteria.D_1__Proteobacteria.D_2__Gammaproteobacteria.D_3__Xanthomonadales.D_4__Xanthomonadaceae.D_5__Dokdonella	0.0104988	0.0162701	0.0146306	0	2.0099e-05	0.000251307	0.00187724	0.00239944	0.00121135	0.00308084	0.00134709	0.318513	Inf
D_0__Bacteria.D_1__Firmicutes.D_2__Negativicutes.D_3__Selenomonadales.D_4__Veillonellaceae.D_5__Allisonella	0.00386673	0.0045235	0.00755061	0	1.89109e-05	0.00124143	0.00481414	0.000780063	0.00409941	0.0477323	0.00245592	0.318513	Inf
D_0__Bacteria.D_1__Verrucomicrobia.D_2__OPB35.soil.group.Ambiguous_taxa.Ambiguous_taxa.Ambiguous_taxa	0.00654431	0.00239354	0.00341399	0	1.82673e-05	0.0104843	0.00273713	0.0780943	0.00748374	0.10167	0.00524683	0.318513	Inf
D_0__Bacteria.D_1__Proteobacteria.D_2__Betaproteobacteria.D_3__Burkholderiales.D_4__Comamonadaceae.D_5__Diaphorobacter	0.00371684	0.00180207	0.00406158	0	1.47079e-05	8.6781e-05	0.00389579	1.27173e-05	0.00800321	3.67809e-06	0.00376937	0.0885693	Inf
D_0__Bacteria.D_1__Parcubacteria.D_2__groundwater.metagenome.D_3__groundwater.metagenome.D_4__groundwater.metagenome.D_5__groundwater.metagenome	0.00727299	0.00431582	0.0120179	0	1.30198e-05	0.0186378	0.0017554	0.00586104	0.00295819	0.000451855	0.00106233	0.318513	Inf
D_0__Bacteria.D_1__Actinobacteria.D_2__Actinobacteria.D_3__Pseudonocardiales.D_4__Pseudonocardiaceae.D_5__Saccharomonospora	0.00228757	0.00253847	0.00294105	0	1.00495e-05	0.0106802	0.00438171	0.00856104	0.00424354	0.00924013	0.00378065	0.318513	Inf
D_0__Bacteria.D_1__Planctomycetes.D_2__Planctomycetacia.D_3__Planctomycetales.D_4__Planctomycetaceae.Other	0.00408367	0	0.00573048	0	9.35644e-06	0.207844	0.00224669	0.318513	Inf	0.286708	0.00160105	0.318513	Inf
D_0__Bacteria.D_1__Firmicutes.D_2__Clostridia.D_3__Clostridiales.D_4__Lachnospiraceae.D_5__Tyzzerella.4	0.00471413	0.00719818	5.35345e-05	0	9.10891e-06	2.55034e-05	0.00189474	6.02214e-05	0.00124088	0.412545	0.166847	0.318513	Inf
D_0__Bacteria.D_1__Proteobacteria.D_2__Alphaproteobacteria.D_3__Rhodospirillales.D_4__JG37.AG.20.Ambiguous_taxa	0.00164	0.00431648	0.00658222	0	6.83168e-06	0.0267344	0.00408478	0.0271021	0.00155197	0.0337398	0.00101775	0.318513	Inf
D_0__Bacteria.D_1__Actinobacteria.D_2__Thermoleophilia.D_3__Solirubrobacterales.D_4__Gsoil.1167.Other	0.0279545	0.0210852	0.0232732	0	3.59406e-06	0.000880336	0.000126072	0.00175057	0.000167144	0.00252619	0.000151431	0.318513	Inf
D_0__Bacteria.D_1__Actinobacteria.D_2__Actinobacteria.D_3__Frankiales.D_4__Acidothermaceae.D_5__Acidothermus	0.00246509	0.00355587	0.00479202	6.60194e-06	0	0.0287943	0	0.00722425	0	0.0204264	0	0.318513	0
D_0__Bacteria.D_1__Actinobacteria.D_2__Actinobacteria.D_3__Micromonosporales.D_4__Micromonosporaceae.D_5__Actinoplanes	0.005156	0.00421472	0.00518664	0	0	0.00773642	0	0.00772691	0	0.00980469	0	NA	NA
D_0__Bacteria.D_1__Actinobacteria.D_2__Actinobacteria.D_3__Micromonosporales.D_4__Micromonosporaceae.D_5__Longispora	0.00348652	0.00166226	0.00432019	0	0	0.0693511	0	0.00792281	0	0.0525803	0	NA	NA
D_0__Bacteria.D_1__Bacteroidetes.D_2__Bacteroidia.D_3__Bacteroidia.Incertae.Sedis.D_4__Draconibacteriaceae.D_5__uncultured	0.00774352	0.00465748	0.00570522	0	0	0.0120144	0	0.0102235	0	0.0100412	0	NA	NA
D_0__Bacteria.D_1__Bacteroidetes.D_2__Cytophagia.D_3__Cytophagales.D_4__Cytophagaceae.D_5__Pontibacter	0.00357372	0.00199907	0.00413296	0	0	0.0144941	0	0.0664346	0	0.0596385	0	NA	NA
D_0__Bacteria.D_1__Bacteroidetes.D_2__Flavobacteriia.D_3__Flavobacteriales.D_4__Cryomorphaceae.D_5__Crocinitomix	0	0.00243477	0.0125601	0	0	NA	NA	0.00105057	0	2.87546e-05	0	NA	NA
D_0__Bacteria.D_1__Bacteroidetes.D_2__Flavobacteriia.D_3__Flavobacteriales.D_4__Flavobacteriaceae.D_5__Croceibacter	0.0272508	4.9299e-05	0.00011409	0	0	0.185398	0	0.318513	0	0.252866	0	NA	NA
D_0__Bacteria.D_1__Bacteroidetes.D_2__Flavobacteriia.D_3__Flavobacteriales.D_4__Flavobacteriaceae.D_5__Vitellibacter	0.0015313	0.104781	0.54781	0	0	0.0001114	0	0.0221089	0	1.74108e-05	0	NA	NA
D_0__Bacteria.D_1__Chloroflexi.D_2__JG30.KF.CM66.D_3__uncultured.bacterium.D_4__uncultured.bacterium.D_5__uncultured.bacterium	0.00757039	0.00225742	0.00391796	0	0	0.11688	0	0.0273103	0	0.0149901	0	NA	NA
D_0__Bacteria.D_1__Chloroflexi.D_2__Ktedonobacteria.D_3__Ktedonobacterales.D_4__FCPS473.D_5__uncultured.bacterium	0.00880781	0.00153196	0.0105557	0	0	0.0263874	0	0.0538306	0	0.0476945	0	NA	NA
D_0__Bacteria.D_1__Chloroflexi.D_2__Ktedonobacteria.D_3__Ktedonobacterales.D_4__HSB.OF53.F07.D_5__uncultured.bacterium	0.0105436	0	0	0	0	0.0843392	0	NA	NA	NA	NA	NA	NA
D_0__Bacteria.D_1__Chloroflexi.D_2__Ktedonobacteria.D_3__Ktedonobacterales.D_4__HSB.OF53.F07.Other	0.01331	0.00217999	0.00434105	0	0	0.176767	0	0.157846	0	0.161293	0	NA	NA
D_0__Bacteria.D_1__Chloroflexi.D_2__Ktedonobacteria.D_3__Ktedonobacterales.D_4__Ktedonobacteraceae.D_5__uncultured	0.00456132	0.00300302	0.00295678	0	0	0.0547722	0	0.00501498	0	0.0327484	0	NA	NA
D_0__Bacteria.D_1__Chloroflexi.D_2__Ktedonobacteria.D_3__Ktedonobacterales.D_4__Thermosporotrichaceae.D_5__uncultured	0.0104945	0.00819712	0.00965146	0	0	0.00678912	0	0.00351461	0	0.00499668	0	NA	NA
D_0__Bacteria.D_1__Chloroflexi.D_2__SAR202.clade.D_3__uncultured.bacterium.D_4__uncultured.bacterium.D_5__uncultured.bacterium	0.00483494	0.00256314	0.00084191	0	0	0.19702	0	0.0152484	0	0.0927625	0	NA	NA
D_0__Bacteria.D_1__Chloroflexi.D_2__TK10.D_3__uncultured.bacterium.D_4__uncultured.bacterium.D_5__uncultured.bacterium	0.00460688	0.00377843	0.00249204	6.40777e-06	0	0.0900304	0	0.0319192	0	0.0784426	0	0.318513	0
D_0__Bacteria.D_1__Chloroflexi.D_2__Thermomicrobia.D_3__AKYG1722.D_4__uncultured.bacterium.D_5__uncultured.bacterium	0.0101291	0.00299361	0.0103139	0	0	0.0614553	0	0.182268	0	0.0276239	0	NA	NA
D_0__Bacteria.D_1__Cyanobacteria.D_2__Chloroplast.D_3__uncultured.bacterium.D_4__uncultured.bacterium.D_5__uncultured.bacterium	0.00959589	0.00138865	0.000120908	0	0	0.000209455	0	0.00874539	0	0.183314	0	NA	NA
D_0__Bacteria.D_1__Firmicutes.D_2__Clostridia.D_3__Clostridiales.D_4__Clostridiaceae.3.D_5__Clostridiisalibacter	0.00306694	0.00178154	0.00558444	0	0	0.0209709	0	0.0809949	0	0.0630186	0	NA	NA
D_0__Bacteria.D_1__Firmicutes.D_2__Clostridia.D_3__Clostridiales.D_4__Family.XVIII.D_5__Symbiobacterium	0.129046	0.074186	0.111604	0	0	0.020957	0	0.0691903	0	0.0039644	0	NA	NA
D_0__Bacteria.D_1__Firmicutes.D_2__Clostridia.D_3__Clostridiales.D_4__Family.XVIII.D_5__uncultured	0.00483947	0.00440277	0.0076145	0	0	0.00683088	0	0.0099364	0	0.0159884	0	NA	NA
D_0__Bacteria.D_1__Firmicutes.D_2__Clostridia.D_3__Clostridiales.D_4__Peptococcaceae.D_5__Desulfitibacter	0.0029378	0.00337314	0.0023688	0	0	0.0039509	0	0.0911571	0	0.0606844	0	NA	NA
D_0__Bacteria.D_1__Firmicutes.D_2__Clostridia.D_3__Clostridiales.D_4__Peptococcaceae.D_5__Thermincola	0.00125021	0.00672886	0.00096111	0	0	0.0186253	0	9.49691e-05	0	0.049782	0	NA	NA
D_0__Bacteria.D_1__Gemmatimonadetes.D_2__BD2.11.terrestrial.group.D_3__uncultured.bacterium.D_4__uncultured.bacterium.D_5__uncultured.bacterium	0.00582402	0.00425147	0.0136687	0	0	0.017681	0	0.0119074	0	0.116348	0	NA	NA
D_0__Bacteria.D_1__Gemmatimonadetes.D_2__Gemmatimonadetes.D_3__Gemmatimonadales.D_4__Gemmatimonadaceae.D_5__Gemmatirosa	0.00555907	0.003956	0.000816936	0	0	0.16348	0	0.108957	0	0.18103	0	NA	NA
D_0__Bacteria.D_1__Gemmatimonadetes.D_2__S0134.terrestrial.group.D_3__uncultured.bacterium.D_4__uncultured.bacterium.D_5__uncultured.bacterium	0.0462642	0.030082	0.0538394	0	0	0.0161136	0	0.00106619	0	0.0234573	0	NA	NA
D_0__Bacteria.D_1__Planctomycetes.D_2__Phycisphaerae.D_3__C86.Other.Other	0	0.0170234	0.00291842	0	0	NA	NA	0.31354	0	0.0162439	0	NA	NA
D_0__Bacteria.D_1__Planctomycetes.D_2__Phycisphaerae.D_3__Phycisphaerales.D_4__Phycisphaeraceae.D_5__AKYG587	0.0100835	0.000179933	0	0	0	0.0817928	0	0.318513	0	NA	NA	NA	NA
D_0__Bacteria.D_1__Proteobacteria.D_2__Alphaproteobacteria.D_3__Caulobacterales.D_4__Hyphomonadaceae.Other	0.000527248	0.00394755	0.0163665	0	0	0.0845465	0	0.00994115	0	1.69539e-05	0	NA	NA
D_0__Bacteria.D_1__Proteobacteria.D_2__Alphaproteobacteria.D_3__Rhodospirillales.D_4__Acetobacteraceae.D_5__Acidisphaera	0.00356168	0.00238754	0.00483402	0	0	0.0016804	0	0.0195114	0	0.120144	0	NA	NA
D_0__Bacteria.D_1__Proteobacteria.D_2__Alphaproteobacteria.D_3__Rhodospirillales.D_4__Acetobacteraceae.D_5__Endobacter	0.0184807	0.00013424	2.96116e-05	0	0	0.288084	0	0.22393	0	0.318513	0	NA	NA
D_0__Bacteria.D_1__Proteobacteria.D_2__Alphaproteobacteria.D_3__Rhodospirillales.D_4__I.10.D_5__uncultured.bacterium	0.0048706	0.00588544	0.00374801	0	0	1.66332e-06	0	1.17174e-05	0	0.000350681	0	NA	NA
D_0__Bacteria.D_1__Proteobacteria.D_2__Alphaproteobacteria.D_3__Rickettsiales.D_4__TK34.D_5__uncultured.bacterium	0.0100394	0.00334537	0.0132299	0	0	0.0550132	0	0.0304736	0	0.071742	0	NA	NA
D_0__Bacteria.D_1__Proteobacteria.D_2__Alphaproteobacteria.Other.Other.Other	0.00378751	0.00162082	0.00184722	0	0	0.0100516	0	0.0223153	0	0.121668	0	NA	NA
D_0__Bacteria.D_1__Proteobacteria.D_2__Betaproteobacteria.D_3__Neisseriales.D_4__Neisseriaceae.D_5__Vogesella	0.0181837	0	0.00455563	0	0	0.00346015	0	NA	NA	0.106175	0	NA	NA
D_0__Bacteria.D_1__Proteobacteria.D_2__Betaproteobacteria.D_3__Rhodocyclales.D_4__Rhodocyclaceae.D_5__uncultured	0.0130984	0.00242911	0.00685492	0	0	0.0885832	0	0.0304175	0	0.0409728	0	NA	NA
D_0__Bacteria.D_1__Proteobacteria.D_2__Deltaproteobacteria.D_3__Desulfuromonadales.D_4__Desulfuromonadaceae.D_5__Desulfuromonas	0.0109737	0.00785067	0.0154914	0	0	0.00630883	0	0.0245312	0	0.0077788	0	NA	NA
D_0__Bacteria.D_1__Proteobacteria.D_2__Deltaproteobacteria.D_3__Desulfuromonadales.D_4__Desulfuromonadaceae.Other	0.00363506	0.00368084	0.00297281	0	0	0.062019	0	0.0513024	0	0.192195	0	NA	NA
D_0__Bacteria.D_1__Proteobacteria.D_2__Deltaproteobacteria.D_3__Myxococcales.D_4__Sandaracinaceae.D_5__uncultured	0.0107876	0.00308168	0.00421375	0	0	0.00969495	0	0.00776223	0	0.0180879	0	NA	NA
D_0__Bacteria.D_1__Proteobacteria.D_2__Gammaproteobacteria.D_3__Methylococcales.D_4__Methylococcaceae.D_5__uncultured	0.00216027	0.00180043	0.00362018	0	0	0.0510653	0	0.0123117	0	0.0943239	0	NA	NA
D_0__Bacteria.D_1__Proteobacteria.D_2__Gammaproteobacteria.D_3__Oceanospirillales.D_4__Oceanospirillaceae.D_5__Balneatrix	0.00644693	0.00279367	0.000684677	0	0	0.00237318	0	7.54667e-05	0	0.0359527	0	NA	NA
D_0__Bacteria.D_1__Proteobacteria.D_2__Gammaproteobacteria.D_3__Xanthomonadales.D_4__JTB255.marine.benthic.group.Ambiguous_taxa	0.000229765	0.0410009	0.00487647	0	0	0.237496	0	0.317421	0	0.0188106	0	NA	NA
D_0__Bacteria.D_1__Tenericutes.D_2__Mollicutes.D_3__NB1.n.D_4__uncultured.bacterium.D_5__uncultured.bacterium	0.00558454	0.00551394	0.0060905	0	0	0.00533921	0	0.00998003	0	0.002405	0	NA	NA
D_0__Bacteria.D_1__Thermotogae.D_2__Thermotogae.D_3__Petrotogales.D_4__Petrotogaceae.D_5__Defluviitoga	0.00208616	0.00340427	0.00241329	0	0	0.112187	0	0.0927249	0	0.170936	0	NA	NA
D_0__Bacteria.D_1__Verrucomicrobia.D_2__Verrucomicrobiae.D_3__Verrucomicrobiales.D_4__DEV007.D_5__uncultured.bacterium	0.00666802	0.00644701	0.00458781	0	0	0.109901	0	0.0588699	0	0.0877994	0	NA	NA
